# Supplementary material for: Ethyl 5-methyl-1H-pyrrole-2-carboxyl­ate
Source: Acta Crystallogr Sect E Struct Rep Online. 2011 Jun 4;67(Pt 7):o1585. doi: 10.1107/S1600536811021180 (PMC3151843; doi:10.1107/S1600536811021180)
Supplement: Supplementary file 2 [file e-67-o1585-Isup2.hkl]

# 
# h,k,l, Fc-squared, Fo-squared, sigma(Fo-squared) and status flag 
# 
data_I
_shelx_title ' Z in P2(1)/c' 
_shelx_refln_list_code          4 
_shelx_F_calc_maximum       99.38 
_exptl_crystal_F_000       328.00 
_reflns_d_resolution_high  0.7596 
 
loop_ 
 _symmetry_equiv_pos_as_xyz 
 'x, y, z' 
 '-x, y+1/2, -z+1/2' 
 '-x, -y, -z' 
 'x, -y-1/2, z-1/2' 
 
_cell_length_a     7.0759 
_cell_length_b    18.0705 
_cell_length_c     6.6606 
_cell_angle_alpha  90.000 
_cell_angle_beta  101.349 
_cell_angle_gamma  90.000 
 
_shelx_F_squared_multiplier     1.000 
 
loop_ 
 _refln_index_h 
 _refln_index_k 
 _refln_index_l 
 _refln_F_squared_calc 
 _refln_F_squared_meas 
 _refln_F_squared_sigma 
 _refln_observed_status 
   1   0   0     1250.20     1221.72     14.36 o 
   2   0   0       38.54       39.08      0.96 o 
   3   0   0       49.51       49.49      1.69 o 
   4   0   0       17.24       14.35      1.50 o 
   5   0   0       43.67       46.71      1.61 o 
   6   0   0       11.44        7.47      1.24 o 
   7   0   0        0.13        2.51      1.83 o 
   8   0   0       96.37      115.29      7.24 o 
   9   0   0        1.81        0.00      2.51 o 
   1   1   0      543.57      569.21      5.44 o 
   2   1   0      310.08      300.75      3.06 o 
   3   1   0        0.00        0.00      0.24 o 
   4   1   0      290.52      292.38      3.44 o 
   5   1   0       47.71       48.28      1.18 o 
   6   1   0        0.15       -0.22      0.43 o 
   7   1   0        7.00        8.53      1.25 o 
   8   1   0        0.24       -1.12      1.40 o 
   9   1   0        2.81        2.72      1.81 o 
   0   2   0      439.28      432.48      9.27 o 
   1   2   0      777.88      765.79      8.34 o 
   2   2   0      461.85      453.65      4.65 o 
   3   2   0       83.90       89.83      1.82 o 
   4   2   0      381.51      372.35      4.19 o 
   5   2   0        0.01       -0.18      0.35 o 
   6   2   0       32.76       33.23      2.05 o 
   7   2   0        0.09       -0.71      0.71 o 
   8   2   0        0.60        0.19      1.30 o 
   9   2   0        0.41       -0.57      1.31 o 
   1   3   0      581.93      588.62      6.54 o 
   2   3   0       89.12       70.85      1.42 o 
   3   3   0      135.74      135.65      2.15 o 
   4   3   0      362.98      368.88      4.56 o 
   5   3   0       51.84       49.81      1.48 o 
   6   3   0       17.27       15.12      1.31 o 
   7   3   0        6.28        6.64      1.07 o 
   8   3   0        8.14        9.47      1.34 o 
   9   3   0        0.70       -0.40      1.38 o 
   0   4   0     9308.82     8585.85    157.20 o 
   1   4   0       95.19      110.93      1.54 o 
   2   4   0      738.05      720.93      7.08 o 
   3   4   0       26.24       29.69      0.89 o 
   4   4   0       62.01       67.70      1.44 o 
   5   4   0        8.06        8.63      0.71 o 
   6   4   0        4.35        4.15      0.84 o 
   7   4   0        0.05        0.26      0.78 o 
   8   4   0       37.88       42.24      2.31 o 
   9   4   0        0.62       -0.08      1.37 o 
   1   5   0      825.61      801.55      8.22 o 
   2   5   0      128.63      142.58      2.09 o 
   3   5   0      625.56      648.86      8.40 o 
   4   5   0       64.39       66.70      1.45 o 
   5   5   0       15.33       18.57      1.12 o 
   6   5   0        5.89        4.62      0.86 o 
   7   5   0        3.40        2.06      0.90 o 
   8   5   0       11.86       16.10      1.93 o 
   0   6   0        0.76        0.71      0.31 o 
   1   6   0      502.02      497.58      5.28 o 
   2   6   0       63.78       61.63      1.32 o 
   3   6   0       61.09       57.66      1.43 o 
   4   6   0      177.47      166.66      3.03 o 
   5   6   0       16.53       18.36      0.92 o 
   6   6   0       60.00       61.92      2.13 o 
   7   6   0        0.28       -0.40      0.77 o 
   8   6   0        0.80       -0.54      0.91 o 
   1   7   0        0.76        1.89      0.34 o 
   2   7   0      193.87      174.05      2.70 o 
   3   7   0       69.72       74.77      1.72 o 
   4   7   0       27.45       22.72      1.07 o 
   5   7   0        5.56        6.42      0.82 o 
   6   7   0        1.05        0.30      1.62 o 
   7   7   0        1.58       -0.23      1.28 o 
   8   7   0        0.00        0.00      1.12 o 
   0   8   0      514.50      557.04      8.99 o 
   1   8   0      361.22      334.71      4.07 o 
   2   8   0      172.64      158.74      2.56 o 
   3   8   0      212.04      217.95      3.48 o 
   4   8   0       47.20       52.45      1.56 o 
   5   8   0       56.94       53.85      1.75 o 
   6   8   0        8.11        6.13      1.08 o 
   7   8   0        3.82        3.81      1.20 o 
   8   8   0        1.76        1.24      1.21 o 
   1   9   0      577.94      559.89      6.50 o 
   2   9   0      103.55       91.19      2.04 o 
   3   9   0      173.91      161.84      2.84 o 
   4   9   0       17.45       15.65      0.98 o 
   5   9   0        4.50        6.59      1.05 o 
   6   9   0       12.33       13.77      1.47 o 
   7   9   0        0.61       -0.49      1.00 o 
   8   9   0        0.02       -1.10      1.10 o 
   0  10   0      148.15      153.30      2.60 o 
   1  10   0       54.39       57.44      1.16 o 
   2  10   0        8.67       10.03      0.67 o 
   3  10   0       14.41       19.35      1.18 o 
   4  10   0       29.08       25.34      1.18 o 
   5  10   0       54.09       53.77      3.37 o 
   6  10   0       20.23       13.72      1.52 o 
   7  10   0        0.23        1.50      1.11 o 
   8  10   0        0.07       -0.13      1.22 o 
   1  11   0        0.61        0.55      0.33 o 
   2  11   0       89.18       90.57      1.86 o 
   3  11   0       80.90       80.18      1.87 o 
   4  11   0        3.01        0.39      0.57 o 
   5  11   0       70.04       65.15      2.49 o 
   6  11   0        5.34        4.56      1.11 o 
   7  11   0        0.06       -0.97      1.02 o 
   8  11   0        1.78        2.51      1.87 o 
   0  12   0        6.10        9.69      0.65 o 
   1  12   0      122.71      119.05      1.94 o 
   2  12   0       66.56       77.39      1.75 o 
   3  12   0       95.19       91.36      3.01 o 
   4  12   0        0.00       -0.67      0.89 o 
   5  12   0        9.52        9.11      1.22 o 
   6  12   0        2.62        3.58      1.16 o 
   7  12   0        6.72       10.49      1.64 o 
   1  13   0        5.29        5.66      0.53 o 
   2  13   0        0.01        0.53      0.42 o 
   3  13   0       57.50       52.27      1.60 o 
   4  13   0        0.85        0.12      0.98 o 
   5  13   0        5.74        2.93      1.54 o 
   6  13   0        0.08        0.94      0.99 o 
   7  13   0        0.00        0.73      1.24 o 
   0  14   0        1.94        3.39      0.67 o 
   1  14   0       49.04       48.02      1.47 o 
   2  14   0      100.59       93.57      1.88 o 
   3  14   0       82.27       84.66      2.61 o 
   4  14   0       10.81        8.79      1.18 o 
   5  14   0        9.86        7.78      1.26 o 
   6  14   0        7.48        7.63      1.40 o 
   7  14   0        0.02       -1.12      1.12 o 
   1  15   0        3.85        4.11      0.55 o 
   2  15   0      172.71      164.80      4.14 o 
   3  15   0        0.00       -0.31      0.71 o 
   4  15   0        5.17        4.80      1.01 o 
   5  15   0        0.03        0.02      0.92 o 
   6  15   0        3.61        3.02      1.72 o 
   7  15   0        0.26        1.26      1.32 o 
   0  16   0        1.55        1.35      0.85 o 
   1  16   0        0.98        0.79      0.50 o 
   2  16   0        1.01        0.80      0.63 o 
   3  16   0        4.88        5.67      1.03 o 
   4  16   0        0.03        0.09      0.86 o 
   5  16   0        5.21        4.72      1.25 o 
   6  16   0        4.27        6.19      1.46 o 
   1  17   0       51.91       51.06      1.76 o 
   2  17   0        0.83        0.90      0.66 o 
   3  17   0       10.31        9.72      1.22 o 
   4  17   0        0.39       -0.55      0.85 o 
   5  17   0        1.14        2.80      1.16 o 
   6  17   0        9.14        8.71      1.64 o 
   0  18   0        4.69        5.67      1.88 o 
   1  18   0       28.72       29.89      1.52 o 
   2  18   0       11.97       10.96      1.03 o 
   3  18   0       10.75        8.25      1.81 o 
   4  18   0        0.52        0.01      0.94 o 
   5  18   0        0.29       -0.73      1.12 o 
   1  19   0        0.01       -0.31      0.68 o 
   2  19   0       23.69       27.78      2.16 o 
   3  19   0       12.84       13.26      1.83 o 
   4  19   0        0.00       -0.88      1.01 o 
   5  19   0       12.74       13.96      2.40 o 
   0  20   0        4.45        4.73      1.32 o 
   1  20   0        7.52        7.96      1.05 o 
   2  20   0       11.45       13.71      2.27 o 
   3  20   0        1.12        2.46      1.06 o 
   4  20   0        0.21        0.22      1.09 o 
   1  21   0        0.03       -0.79      0.79 o 
   2  21   0        1.06        0.87      1.03 o 
   3  21   0        0.01       -0.82      1.59 o 
   4  21   0        0.06       -0.10      1.30 o 
   0  22   0        0.81       -0.58      2.03 o 
   1  22   0        3.62        4.69      1.07 o 
   2  22   0        1.74        1.13      1.08 o 
   3  22   0        3.98        3.79      1.72 o 
   1  23   0        0.06        0.80      0.95 o 
   2  23   0        1.91        1.06      1.17 o 
  -9   1   1        0.40        1.71      1.49 o 
  -8   1   1        0.03       -1.42      1.46 o 
  -7   1   1      174.29      173.47      4.51 o 
  -6   1   1        6.10        8.94      0.70 o 
  -5   1   1        3.79        3.59      0.46 o 
  -4   1   1       31.18       34.97      0.86 o 
  -3   1   1      343.81      383.48      4.41 o 
  -2   1   1      301.22      276.94      2.81 o 
  -1   1   1      905.53      857.65     10.15 o 
   0   1   1      447.81      463.92     10.81 o 
   1   1   1     2684.52     2493.45     24.50 o 
   2   1   1      127.08      133.56      1.63 o 
   3   1   1       73.76       73.00      1.35 o 
   4   1   1       75.85       79.96      1.60 o 
   5   1   1      233.53      235.26      3.48 o 
   6   1   1       11.33       12.57      1.21 o 
   7   1   1        8.88       11.44      1.38 o 
   8   1   1        1.54        2.48      1.59 o 
  -9   2   1        1.46        1.93      1.48 o 
  -8   2   1       39.51       42.75      2.94 o 
  -7   2   1      107.80      113.90      3.95 o 
  -6   2   1       26.92       26.87      1.23 o 
  -5   2   1       38.37       34.36      0.99 o 
  -4   2   1       94.59      110.64      1.73 o 
  -3   2   1       74.97       53.25      1.01 o 
  -2   2   1       10.21       11.95      0.42 o 
  -1   2   1        0.58        0.14      0.17 o 
   0   2   1     3774.06     3702.72     78.46 o 
   1   2   1     8447.53     8251.29    106.11 o 
   2   2   1        1.74        2.80      0.27 o 
   3   2   1        2.09        1.93      0.31 o 
   4   2   1       90.51       91.67      1.55 o 
   5   2   1       43.32       41.93      1.15 o 
   6   2   1        4.10        2.42      0.85 o 
   7   2   1        1.57        2.06      1.40 o 
   8   2   1        1.72        1.65      1.41 o 
  -9   3   1        0.02        1.08      1.39 o 
  -8   3   1       10.94       12.76      1.41 o 
  -7   3   1       63.84       60.00      2.75 o 
  -6   3   1        0.06        0.14      0.51 o 
  -5   3   1      149.15      146.22      2.09 o 
  -4   3   1      126.18      113.77      1.80 o 
  -3   3   1      551.94      556.46      6.11 o 
  -2   3   1        0.38        0.48      0.21 o 
  -1   3   1     1386.87     1332.35     15.71 o 
   0   3   1      209.61      183.32      2.57 o 
   1   3   1     9876.59     9533.13    109.56 o 
   2   3   1      155.70      144.48      1.83 o 
   3   3   1       20.97       15.60      0.68 o 
   4   3   1       53.63       45.81      1.09 o 
   5   3   1        4.04        2.57      0.57 o 
   6   3   1        0.98        1.33      0.81 o 
   7   3   1       11.63       15.19      1.63 o 
   8   3   1        0.18        0.84      0.96 o 
  -9   4   1        0.01       -1.33      1.33 o 
  -8   4   1        3.32        4.40      1.13 o 
  -7   4   1        4.77        4.92      1.05 o 
  -6   4   1        1.41        0.95      0.67 o 
  -5   4   1        6.55        5.74      0.61 o 
  -4   4   1      150.06      143.21      2.24 o 
  -3   4   1     1327.50     1337.47     14.79 o 
  -2   4   1        0.52        0.58      0.24 o 
  -1   4   1     2380.92     2409.86     25.67 o 
   0   4   1      614.37      610.99      7.32 o 
   1   4   1     6011.78     5805.07     61.42 o 
   2   4   1     1114.10     1117.36     10.71 o 
   3   4   1        6.31        5.97      0.47 o 
   4   4   1       47.04       46.45      1.23 o 
   5   4   1        6.04        6.63      0.71 o 
   6   4   1        1.95        0.90      0.72 o 
   7   4   1        2.52        2.79      0.91 o 
   8   4   1        0.16        1.12      0.93 o 
  -9   5   1        0.19        0.05      1.13 o 
  -8   5   1        0.01       -0.03      0.93 o 
  -7   5   1        1.70        1.26      0.84 o 
  -6   5   1        0.85        0.49      0.71 o 
  -5   5   1       13.90       12.07      0.81 o 
  -4   5   1       61.79       65.19      1.64 o 
  -3   5   1      543.38      553.43      7.27 o 
  -2   5   1       37.79       34.99      0.79 o 
  -1   5   1        2.05        1.41      0.22 o 
   0   5   1        0.95        1.02      0.19 o 
   1   5   1       15.09       19.46      0.55 o 
   2   5   1        1.91        2.68      0.40 o 
   3   5   1       11.80       11.45      0.78 o 
   4   5   1      206.93      209.86      3.57 o 
   5   5   1       15.22       14.63      0.89 o 
   6   5   1       14.10       14.01      1.20 o 
   7   5   1       10.50       10.92      1.27 o 
   8   5   1        2.05        1.80      1.08 o 
  -8   6   1       11.51       14.25      1.50 o 
  -7   6   1        6.01        6.51      1.06 o 
  -6   6   1       16.78       16.80      1.26 o 
  -5   6   1       46.69       47.90      1.36 o 
  -4   6   1      326.75      330.76      4.96 o 
  -3   6   1      674.31      710.19      9.10 o 
  -2   6   1        3.23        2.57      0.38 o 
  -1   6   1        3.59        6.27      0.32 o 
   0   6   1      205.02      219.86      4.31 o 
   1   6   1       70.19       61.73      0.94 o 
   2   6   1      551.37      533.06      6.88 o 
   3   6   1      208.44      187.07      3.10 o 
   4   6   1       43.56       40.12      1.28 o 
   5   6   1       27.98       31.66      1.31 o 
   6   6   1        0.97        1.28      0.69 o 
   7   6   1        3.78        2.96      0.99 o 
   8   6   1        0.04        0.70      1.21 o 
  -8   7   1       17.50       19.16      1.91 o 
  -7   7   1        0.73        1.46      1.43 o 
  -6   7   1        0.65       -0.20      0.87 o 
  -5   7   1       68.91       65.79      1.90 o 
  -4   7   1        0.31       -0.02      0.47 o 
  -3   7   1      123.82      130.30      2.36 o 
  -2   7   1      124.39      133.89      2.20 o 
  -1   7   1      132.31      118.98      1.59 o 
   0   7   1      137.51      133.17      1.94 o 
   1   7   1      979.57      978.94     10.84 o 
   2   7   1       31.23       30.24      0.98 o 
   3   7   1       59.68       61.46      1.55 o 
   4   7   1       31.13       29.12      1.22 o 
   5   7   1       20.19       17.73      1.14 o 
   6   7   1        9.90       11.65      1.36 o 
   7   7   1        2.18        4.17      1.70 o 
   8   7   1        0.02       -0.27      1.06 o 
  -8   8   1        0.75        1.27      1.24 o 
  -7   8   1        1.40        1.31      1.00 o 
  -6   8   1       22.66       22.30      1.67 o 
  -5   8   1       16.78       13.80      1.03 o 
  -4   8   1       19.67       21.50      1.06 o 
  -3   8   1        6.79       11.10      1.80 o 
  -2   8   1      404.06      434.31      5.76 o 
  -1   8   1      348.79      359.37      4.31 o 
   0   8   1      104.43      106.72      1.91 o 
   1   8   1       31.33       38.23      0.87 o 
   2   8   1      548.23      529.30      6.91 o 
   3   8   1        1.31        1.03      0.63 o 
   4   8   1       72.84       71.31      2.10 o 
   5   8   1        0.15        0.10      0.61 o 
   6   8   1       32.78       31.60      1.94 o 
   7   8   1        1.23       -0.22      1.27 o 
   8   8   1        0.23        0.32      1.43 o 
  -8   9   1        6.87        8.65      1.97 o 
  -7   9   1       23.12       30.86      2.11 o 
  -6   9   1        1.87        3.57      1.06 o 
  -5   9   1        4.25        3.81      0.74 o 
  -4   9   1      131.19      122.40      3.09 o 
  -3   9   1        0.56        1.03      0.45 o 
  -2   9   1       97.67       94.11      1.81 o 
  -1   9   1      104.48      125.55      1.87 o 
   0   9   1       28.59       25.64      0.59 o 
   1   9   1        4.79        2.39      0.38 o 
   2   9   1        7.37        4.37      0.53 o 
   3   9   1       15.17       16.58      0.90 o 
   4   9   1       81.81       79.10      2.20 o 
   5   9   1       12.35       11.14      1.25 o 
   6   9   1        0.91       -0.09      0.86 o 
   7   9   1       12.61       12.08      1.61 o 
   8   9   1        1.53        0.09      1.26 o 
  -8  10   1        0.07       -0.47      1.18 o 
  -7  10   1        0.42        1.20      1.08 o 
  -6  10   1       10.54        9.52      1.37 o 
  -5  10   1        0.51        0.50      0.81 o 
  -4  10   1       22.01       21.78      1.11 o 
  -3  10   1       48.51       49.43      1.41 o 
  -2  10   1      144.66      137.26      2.37 o 
  -1  10   1       84.14       89.23      1.65 o 
   0  10   1       61.49       57.66      0.95 o 
   1  10   1        0.13        0.04      0.28 o 
   2  10   1       44.95       45.12      1.26 o 
   3  10   1        2.57        2.36      0.58 o 
   4  10   1       62.11       59.51      2.19 o 
   5  10   1       16.12       18.07      1.59 o 
   6  10   1        4.48        4.74      1.19 o 
   7  10   1        0.12       -0.79      1.09 o 
   8  10   1        0.05        0.29      1.27 o 
  -8  11   1        1.68        2.75      1.46 o 
  -7  11   1        2.25        2.82      1.71 o 
  -6  11   1        3.47        5.53      1.97 o 
  -5  11   1        0.11       -0.58      0.72 o 
  -4  11   1        1.37        1.13      0.59 o 
  -3  11   1       15.68       13.11      1.05 o 
  -2  11   1       35.21       36.35      1.14 o 
  -1  11   1        0.53        0.58      0.32 o 
   0  11   1      273.22      277.58      3.58 o 
   1  11   1       18.80       19.00      1.32 o 
   2  11   1       26.23       24.09      0.99 o 
   3  11   1      161.58      144.73      2.76 o 
   4  11   1       35.19       30.00      1.31 o 
   5  11   1        0.00        0.67      0.79 o 
   6  11   1        1.37        1.12      0.98 o 
   7  11   1        0.09        1.07      2.03 o 
  -8  12   1        3.41        2.32      1.45 o 
  -7  12   1        2.25        0.90      1.13 o 
  -6  12   1        0.18       -0.89      0.93 o 
  -5  12   1       86.32       85.02      2.92 o 
  -4  12   1        2.42        1.37      0.75 o 
  -3  12   1       64.34       68.92      2.41 o 
  -2  12   1      258.27      254.92      3.89 o 
  -1  12   1      107.72      112.16      1.88 o 
   0  12   1        4.37        4.77      0.39 o 
   1  12   1       22.94       21.83      0.81 o 
   2  12   1       37.65       39.45      1.26 o 
   3  12   1      135.96      130.48      2.63 o 
   4  12   1        0.48        0.31      0.72 o 
   5  12   1        0.22        0.45      0.79 o 
   6  12   1        8.18        7.69      1.77 o 
   7  12   1        1.13       -0.58      1.16 o 
  -7  13   1        1.03       -1.01      1.10 o 
  -6  13   1        0.03        0.26      0.98 o 
  -5  13   1        4.87        2.70      0.98 o 
  -4  13   1       76.15       81.69      2.69 o 
  -3  13   1        3.39        4.56      0.70 o 
  -2  13   1        6.52        5.05      0.63 o 
  -1  13   1       84.75       93.82      1.73 o 
   0  13   1       68.05       72.39      1.21 o 
   1  13   1        5.57        6.03      0.54 o 
   2  13   1       91.43       94.79      2.03 o 
   3  13   1        8.63        9.19      0.93 o 
   4  13   1       17.39       22.30      2.30 o 
   5  13   1        1.18        0.89      0.86 o 
   6  13   1        2.56        2.63      1.18 o 
   7  13   1        0.00       -0.23      1.13 o 
  -7  14   1        0.13       -0.09      1.20 o 
  -6  14   1        0.61        2.93      1.16 o 
  -5  14   1       10.64       12.31      1.44 o 
  -4  14   1        3.58        2.01      0.85 o 
  -3  14   1        7.76        9.51      1.14 o 
  -2  14   1       36.63       31.23      1.17 o 
  -1  14   1        5.64        6.30      0.55 o 
   0  14   1       32.55       28.17      1.18 o 
   1  14   1        0.18       -0.31      0.39 o 
   2  14   1       22.35       20.39      1.01 o 
   3  14   1       20.46       21.96      1.45 o 
   4  14   1       13.98       14.63      2.17 o 
   5  14   1        0.05        0.03      0.88 o 
   6  14   1        1.79        2.82      1.16 o 
   7  14   1        5.87        6.58      1.58 o 
  -7  15   1        0.64        0.32      1.30 o 
  -6  15   1        6.13        6.92      1.74 o 
  -5  15   1        9.94       11.31      1.49 o 
  -4  15   1       24.33       27.24      1.74 o 
  -3  15   1        0.00        0.71      0.74 o 
  -2  15   1       64.04       63.99      1.83 o 
  -1  15   1        0.75        1.03      0.41 o 
   0  15   1       16.33       17.30      0.80 o 
   1  15   1       13.56       11.81      0.73 o 
   2  15   1      100.69      106.70      2.92 o 
   3  15   1        6.83        5.43      0.99 o 
   4  15   1       25.65       21.56      1.61 o 
   5  15   1        0.02       -0.74      0.92 o 
   6  15   1       11.25       12.97      1.67 o 
  -6  16   1        2.61        3.26      1.22 o 
  -5  16   1       28.20       25.97      1.90 o 
  -4  16   1        7.89        8.18      1.25 o 
  -3  16   1        2.82        3.29      0.94 o 
  -2  16   1       19.46       20.53      1.40 o 
  -1  16   1        9.59       10.30      0.82 o 
   0  16   1        2.82        3.60      0.72 o 
   1  16   1        5.70        6.34      0.75 o 
   2  16   1        0.50       -0.03      0.72 o 
   3  16   1       67.12       70.07      2.90 o 
   4  16   1        7.22        5.74      1.11 o 
   5  16   1        0.59       -0.89      0.89 o 
   6  16   1        0.33        0.82      1.21 o 
  -6  17   1        3.13        2.78      1.35 o 
  -5  17   1        4.81        6.17      2.04 o 
  -4  17   1        0.44        0.20      0.92 o 
  -3  17   1        0.17        0.26      0.83 o 
  -2  17   1       55.21       55.31      2.61 o 
  -1  17   1       21.88       22.02      1.25 o 
   0  17   1       23.61       29.41      1.37 o 
   1  17   1        2.54        2.44      0.73 o 
   2  17   1        9.13        8.55      1.08 o 
   3  17   1       13.35       14.90      1.54 o 
   4  17   1        0.38        1.13      0.97 o 
   5  17   1        1.00        2.27      1.19 o 
   6  17   1        6.90        7.93      1.60 o 
  -6  18   1        5.97        3.34      1.36 o 
  -5  18   1        0.00        0.27      1.09 o 
  -4  18   1        0.31        0.10      0.98 o 
  -3  18   1        0.46        0.73      0.89 o 
  -2  18   1        6.96        6.90      1.15 o 
  -1  18   1       96.23      106.30      4.35 o 
   0  18   1        1.38        1.97      0.74 o 
   1  18   1        2.65        2.58      0.81 o 
   2  18   1        1.42        0.80      0.82 o 
   3  18   1        0.19       -0.50      0.79 o 
   4  18   1        0.37       -0.01      0.98 o 
   5  18   1        0.21       -0.27      1.18 o 
  -5  19   1        7.97        7.67      1.70 o 
  -4  19   1        0.20        0.54      1.00 o 
  -3  19   1        0.51       -0.83      0.94 o 
  -2  19   1       15.06       14.84      1.77 o 
  -1  19   1        0.00        0.54      1.00 o 
   0  19   1        0.16        0.73      0.69 o 
   1  19   1        0.91        1.16      0.75 o 
   2  19   1        9.00        6.43      1.44 o 
   3  19   1        0.52       -0.68      0.81 o 
   4  19   1        0.86        1.02      1.09 o 
   5  19   1        0.54       -0.67      1.43 o 
  -5  20   1        0.08        1.48      1.30 o 
  -4  20   1        2.31        3.39      1.21 o 
  -3  20   1        0.26        1.23      1.03 o 
  -2  20   1        1.72        1.72      0.95 o 
  -1  20   1        0.25        0.22      0.73 o 
   0  20   1        5.76        6.77      1.47 o 
   1  20   1        0.69        0.28      0.72 o 
   2  20   1        0.41       -0.71      1.20 o 
   3  20   1        0.61       -0.61      0.90 o 
   4  20   1        0.17       -0.93      1.04 o 
  -4  21   1        2.31        4.29      1.33 o 
  -3  21   1        0.27        1.79      1.48 o 
  -2  21   1       15.34       15.26      2.12 o 
  -1  21   1        2.46        2.21      1.62 o 
   0  21   1       14.33       19.51      1.44 o 
   1  21   1        0.02        0.15      1.06 o 
   2  21   1        1.07        0.99      1.02 o 
   3  21   1        0.92        0.91      2.22 o 
  -3  22   1        0.02        0.37      1.14 o 
  -2  22   1        3.23        2.97      1.92 o 
  -1  22   1       19.59       24.21      1.85 o 
   0  22   1        1.23        2.13      1.27 o 
   1  22   1        0.40        0.12      0.85 o 
   2  22   1        0.01       -0.49      1.05 o 
   3  22   1        0.34        0.14      1.44 o 
  -2  23   1        1.59        1.14      1.18 o 
  -1  23   1        0.01        1.47      0.93 o 
   0  23   1        0.39        0.75      0.97 o 
   1  23   1        0.41       -0.11      1.17 o 
  -9   0   2        0.18        3.02      1.81 o 
  -8   0   2        0.05       -1.26      1.54 o 
  -7   0   2      213.86      230.38      9.95 o 
  -6   0   2       13.04       12.76      1.11 o 
  -5   0   2       35.51       39.78      1.50 o 
  -4   0   2      432.80      413.90      6.42 o 
  -3   0   2      246.06      262.13      4.01 o 
  -2   0   2     3776.14     3682.45     43.03 o 
  -1   0   2       16.76       20.35      0.57 o 
   0   0   2     4717.75     4563.05     70.15 o 
   1   0   2     2506.97     2241.21     23.70 o 
   2   0   2        1.52        4.00      0.39 o 
   3   0   2       14.03       14.46      0.81 o 
   4   0   2        0.10       -0.36      0.45 o 
   5   0   2        3.63        3.10      1.20 o 
   6   0   2       19.32       20.45      1.79 o 
   7   0   2        0.12        0.29      1.74 o 
   8   0   2        8.14       10.33      3.09 o 
  -9   1   2        0.04       -0.11      1.94 o 
  -8   1   2        1.20        0.41      1.16 o 
  -7   1   2       10.53       10.79      1.18 o 
  -6   1   2      168.93      158.14      2.50 o 
  -5   1   2       10.44       10.07      0.71 o 
  -4   1   2       36.97       31.49      0.94 o 
  -3   1   2      459.42      508.55      4.45 o 
  -2   1   2       26.86       21.90      0.51 o 
  -1   1   2        0.24        0.05      0.17 o 
   0   1   2      613.58      579.63     10.79 o 
   1   1   2       41.06       47.85      0.71 o 
   2   1   2       97.05       89.73      1.23 o 
   3   1   2       48.27       46.88      0.98 o 
   4   1   2        0.23        0.01      0.33 o 
   5   1   2       69.35       73.44      1.55 o 
   6   1   2        3.01        1.22      0.67 o 
   7   1   2        0.11        0.45      0.95 o 
   8   1   2        0.08       -0.52      1.46 o 
  -9   2   2        0.00       -0.02      1.39 o 
  -8   2   2        0.17        0.59      1.18 o 
  -7   2   2        2.86        1.44      0.84 o 
  -6   2   2      172.80      167.98      2.71 o 
  -5   2   2        0.26       -0.02      0.34 o 
  -4   2   2       73.23       74.52      1.26 o 
  -3   2   2      602.49      621.57      5.34 o 
  -2   2   2      353.63      358.37      3.68 o 
  -1   2   2       15.17       17.32      0.40 o 
   0   2   2        4.25        2.07      0.33 o 
   1   2   2       90.01       70.87      0.98 o 
   2   2   2     1481.22     1436.02     13.45 o 
   3   2   2      145.03      154.23      2.20 o 
   4   2   2       10.84       10.96      0.75 o 
   5   2   2       14.71       14.66      0.78 o 
   6   2   2        0.72        1.49      0.84 o 
   7   2   2        0.00       -0.74      0.88 o 
   8   2   2        1.30       -1.46      1.46 o 
  -9   3   2        0.84       -0.58      1.66 o 
  -8   3   2        2.22        2.95      1.24 o 
  -7   3   2       30.79       29.45      1.73 o 
  -6   3   2      259.81      265.30      3.69 o 
  -5   3   2        6.72        8.63      0.57 o 
  -4   3   2        6.55        7.29      0.47 o 
  -3   3   2      174.99      178.31      2.56 o 
  -2   3   2       80.31       84.20      1.17 o 
  -1   3   2      147.72      154.72      1.68 o 
   0   3   2       18.38       20.41      0.44 o 
   1   3   2        5.17        7.13      0.35 o 
   2   3   2      267.48      246.69      3.04 o 
   3   3   2        1.64        2.34      0.38 o 
   4   3   2        6.34        5.57      0.52 o 
   5   3   2       69.22       70.07      1.60 o 
   6   3   2       47.64       48.56      2.73 o 
   7   3   2        5.61        6.82      1.24 o 
   8   3   2        0.56        2.14      1.35 o 
  -9   4   2        0.30       -0.46      1.35 o 
  -8   4   2        0.47        0.44      0.97 o 
  -7   4   2       70.25       66.63      2.84 o 
  -6   4   2       24.67       26.87      1.18 o 
  -5   4   2        5.04        6.13      0.61 o 
  -4   4   2       39.64       44.77      0.92 o 
  -3   4   2      153.31      163.21      2.42 o 
  -2   4   2      154.66      181.25      2.16 o 
  -1   4   2       55.01       54.47      0.91 o 
   0   4   2       66.08       69.32      0.93 o 
   1   4   2      786.12      828.17      8.45 o 
   2   4   2      104.81       90.85      1.54 o 
   3   4   2        7.42       10.23      0.60 o 
   4   4   2        3.47        2.45      0.42 o 
   5   4   2        0.11       -0.48      0.48 o 
   6   4   2        3.02        4.32      1.02 o 
   7   4   2        0.72        0.74      0.90 o 
   8   4   2        2.30        1.48      1.10 o 
  -9   5   2        0.02       -0.49      1.11 o 
  -8   5   2        0.22        0.01      1.10 o 
  -7   5   2        4.32        3.82      0.93 o 
  -6   5   2        0.69       -0.64      0.64 o 
  -5   5   2      122.86      124.27      2.23 o 
  -4   5   2      100.60      101.71      1.93 o 
  -3   5   2      165.11      194.78      3.07 o 
  -2   5   2      243.15      255.11      3.23 o 
  -1   5   2        0.52        0.57      0.20 o 
   0   5   2       53.41       64.95      0.83 o 
   1   5   2       56.12       54.19      1.36 o 
   2   5   2      675.12      661.66      7.57 o 
   3   5   2      103.10      102.12      1.70 o 
   4   5   2        0.79        1.01      0.48 o 
   5   5   2        9.82       10.62      0.83 o 
   6   5   2       11.96       11.64      1.60 o 
   7   5   2        4.71        6.56      1.15 o 
   8   5   2        0.01        0.91      1.43 o 
  -9   6   2        0.02       -0.81      1.17 o 
  -8   6   2        6.33        5.70      1.19 o 
  -7   6   2        7.40        7.53      1.12 o 
  -6   6   2      245.60      234.91      4.63 o 
  -5   6   2       23.86       22.86      1.08 o 
  -4   6   2        4.72        7.49      0.72 o 
  -3   6   2      410.10      396.42      5.46 o 
  -2   6   2        1.34       -0.21      0.27 o 
  -1   6   2       15.49       17.81      0.46 o 
   0   6   2      399.76      414.46      3.70 o 
   1   6   2      354.61      353.17      6.62 o 
   2   6   2     1511.26     1489.97     17.92 o 
   3   6   2      208.77      178.32      2.68 o 
   4   6   2        0.03        0.08      0.44 o 
   5   6   2       54.25       60.33      1.76 o 
   6   6   2        1.44        0.22      0.89 o 
   7   6   2        0.03       -0.01      1.04 o 
   8   6   2        1.46        1.49      1.25 o 
  -8   7   2        0.03        2.53      1.19 o 
  -7   7   2        0.00       -0.40      0.88 o 
  -6   7   2        0.32        0.42      0.86 o 
  -5   7   2        2.88        4.06      0.74 o 
  -4   7   2        8.50       10.11      0.92 o 
  -3   7   2        7.28       13.20      0.74 o 
  -2   7   2        5.24        6.58      0.61 o 
  -1   7   2      235.17      233.50      3.19 o 
   0   7   2      102.01      123.24      2.64 o 
   1   7   2       38.77       47.90      0.86 o 
   2   7   2      720.85      659.66      8.44 o 
   3   7   2       81.21       76.38      1.78 o 
   4   7   2       16.38       15.18      0.91 o 
   5   7   2       27.37       25.58      1.36 o 
   6   7   2        4.97        3.09      1.03 o 
   7   7   2        4.18        5.03      1.35 o 
   8   7   2        1.14        1.42      1.36 o 
  -8   8   2        0.03        0.05      1.15 o 
  -7   8   2        9.66        8.82      1.62 o 
  -6   8   2        1.37        0.20      1.02 o 
  -5   8   2        0.78        0.54      0.59 o 
  -4   8   2        5.39        5.88      0.69 o 
  -3   8   2       47.23       59.58      1.62 o 
  -2   8   2     1029.36     1064.93     12.99 o 
  -1   8   2       92.44       88.92      1.30 o 
   0   8   2      112.41      107.04      1.47 o 
   1   8   2       78.86       78.15      1.18 o 
   2   8   2       46.71       44.82      1.24 o 
   3   8   2       12.77       11.67      0.82 o 
   4   8   2       69.01       60.54      1.76 o 
   5   8   2        7.70        7.83      1.18 o 
   6   8   2        0.97        0.92      1.15 o 
   7   8   2        0.05        0.77      1.12 o 
  -8   9   2       11.02       14.35      1.82 o 
  -7   9   2       10.10       11.07      1.53 o 
  -6   9   2        2.68        3.17      0.99 o 
  -5   9   2       36.95       32.13      1.42 o 
  -4   9   2      171.40      158.84      2.99 o 
  -3   9   2       81.40       72.83      1.68 o 
  -2   9   2      105.27      111.03      2.02 o 
  -1   9   2       64.25       58.22      1.01 o 
   0   9   2      104.57      108.39      1.51 o 
   1   9   2      130.73      135.29      1.75 o 
   2   9   2       79.57       81.39      1.74 o 
   3   9   2       25.55       25.33      1.41 o 
   4   9   2      111.73      109.03      2.97 o 
   5   9   2        1.14        0.33      0.86 o 
   6   9   2        0.17       -0.85      0.96 o 
   7   9   2        0.66        1.04      2.69 o 
  -8  10   2       12.13       14.23      1.99 o 
  -7  10   2        5.15        5.24      1.40 o 
  -6  10   2       14.56        9.24      1.35 o 
  -5  10   2        2.88        2.78      0.84 o 
  -4  10   2       21.26       23.07      1.14 o 
  -3  10   2        5.04        5.55      0.65 o 
  -2  10   2      181.99      188.14      3.39 o 
  -1  10   2       49.57       48.81      1.04 o 
   0  10   2      184.85      195.75      2.15 o 
   1  10   2       79.43       67.89      1.13 o 
   2  10   2       76.97       83.17      2.13 o 
   3  10   2        3.63        4.12      0.66 o 
   4  10   2        0.68        1.00      0.64 o 
   5  10   2       15.22       14.46      1.53 o 
   6  10   2        0.56       -0.54      0.94 o 
   7  10   2        0.00       -0.11      1.15 o 
  -8  11   2        0.01       -0.31      1.37 o 
  -7  11   2       14.97       14.36      1.71 o 
  -6  11   2        5.68        2.55      1.06 o 
  -5  11   2       31.16       35.24      1.90 o 
  -4  11   2       54.14       56.49      1.72 o 
  -3  11   2       54.47       54.46      1.85 o 
  -2  11   2        1.00        0.47      0.43 o 
  -1  11   2      168.20      172.17      2.26 o 
   0  11   2        0.99        3.36      0.33 o 
   1  11   2        5.82        6.19      0.47 o 
   2  11   2       42.83       39.17      1.25 o 
   3  11   2      225.47      228.14      3.83 o 
   4  11   2        2.79        1.72      0.79 o 
   5  11   2       14.56       12.60      1.42 o 
   6  11   2        0.21        0.58      0.98 o 
   7  11   2        1.20        1.62      1.33 o 
  -8  12   2        0.00       -1.22      1.22 o 
  -7  12   2        5.03        8.62      1.55 o 
  -6  12   2        1.76        3.09      1.46 o 
  -5  12   2        0.03        0.12      0.86 o 
  -4  12   2       36.53       41.20      1.62 o 
  -3  12   2        1.91        2.95      0.92 o 
  -2  12   2        0.78        1.16      0.47 o 
  -1  12   2       16.43       14.93      0.85 o 
   0  12   2        1.62        1.43      0.31 o 
   1  12   2        2.24        3.08      0.44 o 
   2  12   2       11.45        9.85      0.76 o 
   3  12   2        0.61        0.82      0.59 o 
   4  12   2       30.70       32.10      1.79 o 
   5  12   2       14.01       15.99      1.57 o 
   6  12   2        1.45        1.10      1.08 o 
   7  12   2        3.37        2.33      1.36 o 
  -7  13   2        1.02        1.30      1.23 o 
  -6  13   2        1.93        0.56      0.99 o 
  -5  13   2        0.14       -0.07      0.83 o 
  -4  13   2       73.10       74.47      2.61 o 
  -3  13   2       13.29       12.81      0.90 o 
  -2  13   2        1.29        2.66      0.82 o 
  -1  13   2       44.30       39.11      1.06 o 
   0  13   2        0.13       -0.01      0.29 o 
   1  13   2       13.08       13.74      0.73 o 
   2  13   2       14.40       14.88      0.91 o 
   3  13   2       14.28       15.24      1.16 o 
   4  13   2       56.68       57.69      2.41 o 
   5  13   2        3.75        4.06      1.14 o 
   6  13   2        0.90        1.65      1.20 o 
  -7  14   2        1.20        0.99      1.26 o 
  -6  14   2        1.11        1.77      1.10 o 
  -5  14   2       33.55       28.26      2.40 o 
  -4  14   2       35.37       38.04      1.91 o 
  -3  14   2        0.75        0.45      0.66 o 
  -2  14   2        7.75        8.20      0.74 o 
  -1  14   2       41.58       46.18      1.11 o 
   0  14   2        6.48        4.91      0.49 o 
   1  14   2       32.42       33.90      1.09 o 
   2  14   2        2.50        2.50      0.69 o 
   3  14   2       14.03       15.96      1.34 o 
   4  14   2        9.67       13.30      1.67 o 
   5  14   2        0.14       -0.28      1.36 o 
   6  14   2        0.00        0.29      1.06 o 
  -7  15   2        0.03       -0.17      1.27 o 
  -6  15   2        1.15        0.41      1.13 o 
  -5  15   2       11.67       14.44      1.59 o 
  -4  15   2       32.50       30.20      1.86 o 
  -3  15   2       10.80        9.96      1.59 o 
  -2  15   2        0.41        0.16      0.58 o 
  -1  15   2       34.09       36.38      1.04 o 
   0  15   2       26.61       26.93      0.97 o 
   1  15   2        0.56        0.33      0.62 o 
   2  15   2        5.44        6.47      0.96 o 
   3  15   2       25.36       25.15      1.69 o 
   4  15   2        0.27       -0.19      0.84 o 
   5  15   2        0.00        0.39      0.98 o 
   6  15   2        0.05       -0.39      1.06 o 
  -6  16   2        0.12       -0.23      1.16 o 
  -5  16   2        4.27        5.88      1.29 o 
  -4  16   2        2.08        1.68      1.08 o 
  -3  16   2        3.70        3.45      0.99 o 
  -2  16   2       10.27       10.38      1.14 o 
  -1  16   2       77.98       79.71      1.89 o 
   0  16   2       40.63       39.99      1.89 o 
   1  16   2        3.00        2.69      0.64 o 
   2  16   2        0.34       -0.46      0.69 o 
   3  16   2        0.02       -0.65      0.83 o 
   4  16   2        0.10       -0.89      0.89 o 
   5  16   2        0.61        1.45      1.11 o 
   6  16   2        0.21        0.50      1.32 o 
  -6  17   2        0.02        0.29      1.94 o 
  -5  17   2        2.60        3.12      1.30 o 
  -4  17   2       20.54       20.02      1.65 o 
  -3  17   2       21.79       27.22      2.60 o 
  -2  17   2        2.04        2.85      0.77 o 
  -1  17   2       59.07       62.81      1.99 o 
   0  17   2        3.58        7.32      0.89 o 
   1  17   2        0.08        0.34      0.65 o 
   2  17   2        3.75        3.27      0.92 o 
   3  17   2        3.72        3.28      1.87 o 
   4  17   2        0.04       -0.72      0.95 o 
   5  17   2        0.00       -1.34      1.34 o 
  -6  18   2        0.11        0.10      1.93 o 
  -5  18   2       13.53       13.27      1.88 o 
  -4  18   2       17.68       19.93      1.90 o 
  -3  18   2        0.06       -0.19      0.86 o 
  -2  18   2        0.05        1.10      0.73 o 
  -1  18   2        1.58        2.76      1.06 o 
   0  18   2        0.38        0.87      0.65 o 
   1  18   2       18.01       18.19      1.70 o 
   2  18   2        0.07       -0.29      0.77 o 
   3  18   2        4.93        4.66      1.09 o 
   4  18   2        2.24        2.30      1.15 o 
   5  18   2        0.04        0.72      1.24 o 
  -5  19   2        2.05        0.20      1.19 o 
  -4  19   2        1.39        1.79      1.17 o 
  -3  19   2        1.58        3.89      1.76 o 
  -2  19   2        3.07        3.97      1.04 o 
  -1  19   2        9.23       10.36      1.25 o 
   0  19   2        3.96        1.79      0.91 o 
   1  19   2        8.24        6.97      1.19 o 
   2  19   2        0.18       -0.56      1.09 o 
   3  19   2        0.69       -0.78      1.45 o 
   4  19   2        0.71       -0.06      1.59 o 
  -4  20   2        0.08       -0.14      1.06 o 
  -3  20   2        5.99        6.34      1.28 o 
  -2  20   2        0.20       -0.31      0.92 o 
  -1  20   2       34.42       33.92      2.54 o 
   0  20   2       37.18       35.39      2.06 o 
   1  20   2        0.37        1.52      0.95 o 
   2  20   2        0.02       -1.08      1.19 o 
   3  20   2        0.01        1.26      1.30 o 
   4  20   2        0.10       -1.29      1.29 o 
  -4  21   2        0.34       -0.47      1.18 o 
  -3  21   2        0.42        0.00      1.03 o 
  -2  21   2        0.43       -1.05      1.05 o 
  -1  21   2        0.13        2.32      1.41 o 
   0  21   2        3.72        3.04      1.13 o 
   1  21   2        0.84        0.13      0.93 o 
   2  21   2        0.55        0.46      1.40 o 
   3  21   2        0.16        0.68      2.51 o 
  -3  22   2        2.18        0.76      1.10 o 
  -2  22   2        0.04       -0.97      0.97 o 
  -1  22   2        0.74        0.73      1.04 o 
   0  22   2        3.31        2.55      1.17 o 
   1  22   2        1.26        0.31      1.05 o 
   2  22   2        0.01       -0.87      1.30 o 
  -1  23   2        0.93       -0.08      1.23 o 
   0  23   2        0.00       -0.36      1.14 o 
  -9   1   3       11.62       17.92      2.83 o 
  -8   1   3        1.51        1.95      1.09 o 
  -7   1   3        7.26        8.93      1.10 o 
  -6   1   3      152.10      154.13      2.55 o 
  -5   1   3       65.00       67.79      1.33 o 
  -4   1   3        1.86        3.01      0.35 o 
  -3   1   3       60.78       71.80      0.89 o 
  -2   1   3      667.13      711.28      5.36 o 
  -1   1   3        8.08        7.69      0.31 o 
   0   1   3       29.44       23.99      0.51 o 
   1   1   3       12.74       13.06      0.40 o 
   2   1   3       61.67       73.01      1.07 o 
   3   1   3       23.96       21.22      0.95 o 
   4   1   3        2.90        2.60      0.48 o 
   5   1   3        0.01       -0.45      0.45 o 
   6   1   3       20.98       21.80      1.45 o 
   7   1   3        5.74        8.74      1.88 o 
  -9   2   3        0.01        2.60      1.31 o 
  -8   2   3        0.02       -0.02      1.06 o 
  -7   2   3        0.11        0.47      0.76 o 
  -6   2   3      126.75      128.68      2.30 o 
  -5   2   3        2.62        2.70      0.43 o 
  -4   2   3      102.44      103.77      1.61 o 
  -3   2   3      201.82      225.47      2.07 o 
  -2   2   3      675.83      723.89      5.68 o 
  -1   2   3      334.47      330.69      3.33 o 
   0   2   3       20.92       20.20      0.54 o 
   1   2   3       47.80       47.89      0.75 o 
   2   2   3      200.56      203.06      2.31 o 
   3   2   3        2.09        2.14      0.40 o 
   4   2   3       53.47       51.20      1.29 o 
   5   2   3        1.91        2.64      0.75 o 
   6   2   3       22.96       24.02      1.71 o 
   7   2   3        1.41        4.45      1.20 o 
  -9   3   3        0.08       -0.70      1.41 o 
  -8   3   3        0.03       -0.79      0.86 o 
  -7   3   3        8.55        8.70      1.13 o 
  -6   3   3       58.10       53.57      1.46 o 
  -5   3   3      195.45      203.04      2.45 o 
  -4   3   3      220.11      210.11      3.46 o 
  -3   3   3        0.09        0.59      0.26 o 
  -2   3   3      554.24      606.31      5.05 o 
  -1   3   3      125.81      136.41      1.37 o 
   0   3   3       10.16       12.55      0.32 o 
   1   3   3      791.92      788.96      7.13 o 
   2   3   3       80.79       74.09      1.31 o 
   3   3   3        2.98        3.58      0.68 o 
   4   3   3       15.97       15.95      0.79 o 
   5   3   3        0.06        0.12      0.45 o 
   6   3   3        9.70       10.56      1.33 o 
   7   3   3        0.04        2.02      1.00 o 
  -9   4   3        1.34        0.90      1.45 o 
  -8   4   3        1.62        2.66      1.10 o 
  -7   4   3        5.20        5.20      0.98 o 
  -6   4   3       60.27       62.36      1.64 o 
  -5   4   3      232.58      208.54      3.11 o 
  -4   4   3        0.20       -0.20      0.31 o 
  -3   4   3      128.76      118.17      2.60 o 
  -2   4   3       27.58       32.68      0.60 o 
  -1   4   3      649.08      667.65      6.01 o 
   0   4   3      111.41      124.64      1.38 o 
   1   4   3        4.30        4.75      0.34 o 
   2   4   3       68.24       63.27      1.20 o 
   3   4   3       52.06       52.29      1.47 o 
   4   4   3        0.69        0.69      0.47 o 
   5   4   3        4.62        5.10      0.79 o 
   6   4   3        4.31        1.12      0.97 o 
   7   4   3        3.14        2.26      1.05 o 
  -8   5   3        0.98        0.88      1.00 o 
  -7   5   3        8.31        9.64      1.71 o 
  -6   5   3       59.08       48.42      1.70 o 
  -5   5   3      229.52      205.39      3.10 o 
  -4   5   3        6.39        8.46      0.59 o 
  -3   5   3      185.88      194.25      4.38 o 
  -2   5   3        0.03        1.01      0.24 o 
  -1   5   3       70.90       83.63      0.99 o 
   0   5   3       52.01       52.83      0.78 o 
   1   5   3       80.78       85.99      1.15 o 
   2   5   3      166.24      167.23      2.51 o 
   3   5   3      146.35      143.33      2.21 o 
   4   5   3       16.93       19.75      1.02 o 
   5   5   3       31.96       34.60      1.57 o 
   6   5   3       13.37       14.96      2.57 o 
   7   5   3        2.17        2.91      1.59 o 
  -8   6   3        0.04       -0.47      0.93 o 
  -7   6   3       31.03       35.03      2.13 o 
  -6   6   3       22.24       24.35      1.30 o 
  -5   6   3      261.68      272.90      4.17 o 
  -4   6   3       83.10       79.74      1.88 o 
  -3   6   3       32.48       36.51      0.92 o 
  -2   6   3        6.10        8.41      0.46 o 
  -1   6   3      185.53      199.86      1.98 o 
   0   6   3      114.74      113.22      1.35 o 
   1   6   3       77.70       74.62      1.60 o 
   2   6   3       92.96      105.76      2.88 o 
   3   6   3      163.37      152.97      2.33 o 
   4   6   3        0.14       -0.20      0.53 o 
   5   6   3       17.67       17.12      1.23 o 
   6   6   3        1.22        3.00      1.13 o 
   7   6   3        2.11        4.17      1.28 o 
  -8   7   3        0.16        0.40      1.15 o 
  -7   7   3       12.14       12.56      1.64 o 
  -6   7   3        8.92       11.16      1.33 o 
  -5   7   3      123.87      131.43      3.05 o 
  -4   7   3       29.39       32.15      1.36 o 
  -3   7   3        1.35        2.00      0.51 o 
  -2   7   3      204.93      203.04      2.75 o 
  -1   7   3        3.92        4.28      0.31 o 
   0   7   3       18.25       19.71      0.60 o 
   1   7   3      144.86      159.23      3.33 o 
   2   7   3        0.15       -0.09      0.37 o 
   3   7   3        3.37        3.09      0.59 o 
   4   7   3        0.80        0.92      0.81 o 
   5   7   3        0.38        0.21      0.83 o 
   6   7   3        1.33        2.09      1.10 o 
   7   7   3        1.26        1.65      1.86 o 
  -8   8   3        1.86        2.79      1.57 o 
  -7   8   3        9.46        8.96      1.68 o 
  -6   8   3       12.14       10.38      1.32 o 
  -5   8   3       52.90       43.45      1.61 o 
  -4   8   3       55.89       61.88      1.70 o 
  -3   8   3      139.17      139.32      2.50 o 
  -2   8   3       18.82       19.40      0.83 o 
  -1   8   3      173.28      152.76      1.86 o 
   0   8   3       17.01       16.76      0.81 o 
   1   8   3       36.78       36.59      0.87 o 
   2   8   3       40.75       41.88      1.12 o 
   3   8   3       41.55       42.11      1.54 o 
   4   8   3       39.26       43.45      1.47 o 
   5   8   3        4.66        6.18      1.19 o 
   6   8   3        9.94       13.20      1.62 o 
   7   8   3        1.38        0.83      1.25 o 
  -8   9   3        0.01        0.31      1.18 o 
  -7   9   3        7.22        8.03      1.86 o 
  -6   9   3        5.25        4.86      1.26 o 
  -5   9   3       51.41       46.50      1.65 o 
  -4   9   3        4.45        2.95      0.71 o 
  -3   9   3       74.87       77.26      1.96 o 
  -2   9   3        0.57        0.94      0.37 o 
  -1   9   3       10.82       10.21      0.46 o 
   0   9   3        6.34       11.11      0.49 o 
   1   9   3        6.29        6.51      0.45 o 
   2   9   3       73.90       67.06      1.60 o 
   3   9   3      282.51      280.48      4.44 o 
   4   9   3       46.91       45.22      1.60 o 
   5   9   3       19.53       21.08      1.67 o 
   6   9   3        3.92        4.72      1.28 o 
   7   9   3        0.00       -1.19      1.19 o 
  -8  10   3        1.52        3.33      1.46 o 
  -7  10   3        3.65        2.76      1.19 o 
  -6  10   3       13.78       16.05      1.58 o 
  -5  10   3       29.12       24.61      1.42 o 
  -4  10   3       18.16       16.27      1.00 o 
  -3  10   3      174.59      166.36      2.93 o 
  -2  10   3       18.63       21.23      1.47 o 
  -1  10   3       25.58       26.98      0.75 o 
   0  10   3       12.54       12.68      0.58 o 
   1  10   3        0.00       -0.31      0.31 o 
   2  10   3        0.07       -0.41      0.50 o 
   3  10   3       62.08       57.65      2.06 o 
   4  10   3       14.94       12.43      1.43 o 
   5  10   3       28.05       31.72      2.24 o 
   6  10   3        0.86        0.73      1.11 o 
   7  10   3        0.20       -0.40      1.88 o 
  -8  11   3        0.49        0.33      1.30 o 
  -7  11   3       15.87       17.49      2.07 o 
  -6  11   3        1.20       -0.13      1.02 o 
  -5  11   3        0.34       -0.64      0.78 o 
  -4  11   3       22.12       22.51      1.16 o 
  -3  11   3       22.03       21.55      1.03 o 
  -2  11   3       39.94       39.74      1.21 o 
  -1  11   3       47.82       55.47      1.07 o 
   0  11   3        0.12        0.82      0.32 o 
   1  11   3       18.21       16.08      0.69 o 
   2  11   3        1.38        0.42      0.85 o 
   3  11   3       26.92       24.35      1.37 o 
   4  11   3        0.00        0.85      0.86 o 
   5  11   3        4.71        5.66      1.45 o 
   6  11   3        0.00       -0.65      1.20 o 
  -7  12   3        0.28        0.55      1.18 o 
  -6  12   3        0.38       -0.91      0.91 o 
  -5  12   3        3.39        3.08      1.05 o 
  -4  12   3      100.15      102.29      2.58 o 
  -3  12   3       63.90       67.04      1.74 o 
  -2  12   3        0.57       -0.02      0.56 o 
  -1  12   3      155.99      168.06      2.18 o 
   0  12   3       18.19       15.39      0.62 o 
   1  12   3       21.83       17.76      0.94 o 
   2  12   3        8.43        9.43      0.91 o 
   3  12   3       12.68       13.53      1.34 o 
   4  12   3       22.74       25.63      2.66 o 
   5  12   3        0.07        0.28      1.04 o 
   6  12   3        0.45       -1.21      1.21 o 
  -7  13   3        0.01        0.27      1.20 o 
  -6  13   3        0.18       -1.02      1.20 o 
  -5  13   3        8.69        7.71      1.25 o 
  -4  13   3        9.41       10.82      1.06 o 
  -3  13   3       23.06       22.37      1.12 o 
  -2  13   3       21.31       20.72      1.52 o 
  -1  13   3        8.71        7.77      0.88 o 
   0  13   3       14.19       13.76      0.64 o 
   1  13   3       21.91       14.59      0.86 o 
   2  13   3        1.59        0.66      0.60 o 
   3  13   3       22.98       23.54      1.69 o 
   4  13   3       10.26        8.40      1.58 o 
   5  13   3        0.15        1.34      1.28 o 
   6  13   3        0.18        0.18      1.30 o 
  -7  14   3        1.92        2.84      1.37 o 
  -6  14   3        1.55        0.63      1.01 o 
  -5  14   3        2.15        0.80      0.98 o 
  -4  14   3       28.45       25.53      2.65 o 
  -3  14   3       44.68       45.89      1.83 o 
  -2  14   3        0.33        0.61      0.51 o 
  -1  14   3        0.69        0.45      0.49 o 
   0  14   3      153.49      140.72      2.37 o 
   1  14   3        0.00       -0.05      0.47 o 
   2  14   3        4.46        3.77      0.92 o 
   3  14   3        1.81       -0.42      0.95 o 
   4  14   3        6.39        5.79      1.48 o 
   5  14   3        3.20        3.71      1.48 o 
   6  14   3        0.01       -0.62      1.39 o 
  -6  15   3        8.45        9.79      1.58 o 
  -5  15   3        0.88       -0.89      0.89 o 
  -4  15   3       11.82       14.14      2.79 o 
  -3  15   3       65.60       65.08      2.40 o 
  -2  15   3       14.49       16.79      1.05 o 
  -1  15   3        2.28        1.47      0.51 o 
   0  15   3        0.85        0.93      0.64 o 
   1  15   3        8.63        9.17      0.93 o 
   2  15   3       17.71       18.17      2.12 o 
   3  15   3        3.51        2.52      1.19 o 
   4  15   3        4.07        2.80      1.32 o 
   5  15   3        0.23        1.27      1.34 o 
  -6  16   3        0.20       -0.66      1.08 o 
  -5  16   3        0.13       -0.46      1.36 o 
  -4  16   3       23.32       20.93      2.05 o 
  -3  16   3        1.41        0.91      0.88 o 
  -2  16   3        2.17        2.01      0.74 o 
  -1  16   3        0.04        0.71      0.55 o 
   0  16   3       14.91       16.17      1.52 o 
   1  16   3       21.86       20.79      1.39 o 
   2  16   3       11.01       10.54      1.53 o 
   3  16   3        0.00       -0.63      1.04 o 
   4  16   3        2.48        1.21      2.17 o 
   5  16   3        0.08        0.10      1.74 o 
  -6  17   3        0.04       -0.20      1.19 o 
  -5  17   3        1.37        1.72      1.10 o 
  -4  17   3        0.00       -0.24      0.95 o 
  -3  17   3        2.53        2.68      1.02 o 
  -2  17   3        9.35       10.53      1.21 o 
  -1  17   3        5.54        3.78      0.93 o 
   0  17   3        1.13        1.01      0.81 o 
   1  17   3       15.66       14.20      1.21 o 
   2  17   3        0.05       -0.32      1.02 o 
   3  17   3        0.24        0.06      1.54 o 
   4  17   3        0.13        0.48      1.28 o 
  -5  18   3        0.10       -0.90      1.31 o 
  -4  18   3        0.05       -0.92      0.92 o 
  -3  18   3        1.32        1.51      1.21 o 
  -2  18   3        1.60        1.04      0.73 o 
  -1  18   3        0.24        1.52      0.86 o 
   0  18   3       49.13       52.13      2.32 o 
   1  18   3        4.39        1.50      0.94 o 
   2  18   3        0.69        0.55      1.11 o 
   3  18   3        0.07       -0.24      1.88 o 
   4  18   3        0.37        0.87      1.83 o 
  -5  19   3        0.01       -0.46      1.15 o 
  -4  19   3        4.92        4.08      1.26 o 
  -3  19   3        6.50        6.25      1.04 o 
  -2  19   3        9.80       10.00      1.30 o 
  -1  19   3        1.76        2.68      1.36 o 
   0  19   3        1.38        1.68      1.21 o 
   1  19   3        0.99        0.50      0.92 o 
   2  19   3        0.16       -1.02      1.02 o 
   3  19   3        0.19        0.48      1.74 o 
  -4  20   3        0.72        1.51      1.19 o 
  -3  20   3        0.26       -0.42      0.84 o 
  -2  20   3        0.49        0.88      1.28 o 
  -1  20   3        2.25        3.07      1.54 o 
   0  20   3        0.05       -0.20      0.91 o 
   1  20   3        2.06        2.15      1.30 o 
   2  20   3        0.16       -0.10      2.03 o 
   3  20   3        0.26       -0.58      1.54 o 
  -3  21   3        0.06        2.78      1.49 o 
  -2  21   3        4.38        7.53      2.80 o 
  -1  21   3        1.00        1.08      1.50 o 
   0  21   3        1.20        0.87      1.16 o 
   1  21   3        0.30       -1.13      2.85 o 
   2  21   3        0.71        3.19      2.22 o 
  -2  22   3        0.37       -0.02      2.70 o 
  -1  22   3        0.34        1.05      1.32 o 
   0  22   3        5.70        8.17      1.80 o 
  -8   0   4        0.81        0.14      2.22 o 
  -7   0   4        8.06       10.64      1.15 o 
  -6   0   4       43.86       42.63      1.45 o 
  -5   0   4       19.20       23.05      1.03 o 
  -4   0   4      409.30      376.95      4.87 o 
  -3   0   4      408.55      418.72      5.10 o 
  -2   0   4      162.52      144.01      2.14 o 
  -1   0   4      994.41      941.85     17.96 o 
   0   0   4      131.56      134.60      5.31 o 
   1   0   4        0.36        0.24      0.68 o 
   2   0   4      194.24      201.17      4.87 o 
   3   0   4       14.35       17.26      1.45 o 
   4   0   4        5.76        8.16      1.19 o 
   5   0   4        6.71        9.18      1.37 o 
   6   0   4        0.00       -0.58      1.45 o 
  -8   1   4        2.49        1.21      1.13 o 
  -7   1   4        3.62        5.30      0.83 o 
  -6   1   4        3.09        1.39      0.45 o 
  -5   1   4       77.38       71.19      1.20 o 
  -4   1   4        0.12        0.05      0.32 o 
  -3   1   4       38.31       43.35      0.79 o 
  -2   1   4       46.12       57.53      0.79 o 
  -1   1   4        2.88        1.32      0.36 o 
   0   1   4       39.97       41.03      1.84 o 
   1   1   4       15.83       21.11      0.98 o 
   2   1   4        3.33        4.15      0.97 o 
   3   1   4       27.82       24.18      1.11 o 
   4   1   4        0.74        0.33      0.53 o 
   5   1   4        6.71        8.40      1.11 o 
   6   1   4        3.23        4.63      1.83 o 
  -8   2   4        2.70        2.51      0.98 o 
  -7   2   4        0.30       -0.14      0.72 o 
  -6   2   4       36.99       34.74      1.03 o 
  -5   2   4       52.01       59.54      1.15 o 
  -4   2   4       37.88       42.24      0.92 o 
  -3   2   4       41.99       44.27      0.84 o 
  -2   2   4        0.21        0.53      0.21 o 
  -1   2   4        2.57        2.30      0.29 o 
   0   2   4      160.10      153.77      2.31 o 
   1   2   4       18.43       21.16      0.97 o 
   2   2   4       40.24       42.76      1.52 o 
   3   2   4        0.38        0.17      0.72 o 
   4   2   4        0.08        0.29      0.63 o 
   5   2   4        1.18        2.22      0.89 o 
   6   2   4        3.10        3.32      1.32 o 
   7   2   4        0.83        2.51      1.83 o 
  -8   3   4       15.17       20.68      1.63 o 
  -7   3   4        1.61        3.16      0.96 o 
  -6   3   4       11.09        7.47      0.78 o 
  -5   3   4      270.86      270.61      3.41 o 
  -4   3   4       22.69       18.31      0.83 o 
  -3   3   4       54.04       56.03      1.02 o 
  -2   3   4      107.62      119.23      1.69 o 
  -1   3   4       42.88       52.83      0.93 o 
   0   3   4       28.19       28.41      0.78 o 
   1   3   4        2.08        3.69      0.54 o 
   2   3   4       12.28       12.93      0.96 o 
   3   3   4       64.33       66.86      2.59 o 
   4   3   4        0.22       -0.68      0.68 o 
   5   3   4        0.08        0.33      0.88 o 
   6   3   4        4.55        3.57      1.83 o 
   7   3   4        1.85        4.44      2.12 o 
  -8   4   4        1.35        0.33      1.19 o 
  -7   4   4        0.22        0.07      1.09 o 
  -6   4   4       53.41       50.64      2.40 o 
  -5   4   4        1.48        0.79      0.46 o 
  -4   4   4        0.93        1.02      0.42 o 
  -3   4   4       57.20       63.96      1.19 o 
  -2   4   4       12.31       12.84      0.47 o 
  -1   4   4      312.54      333.58      3.75 o 
   0   4   4        0.33        0.06      0.24 o 
   1   4   4        1.03        1.15      0.50 o 
   2   4   4       54.33       62.02      2.42 o 
   3   4   4        4.23        6.32      2.27 o 
   4   4   4        0.32       -0.28      1.01 o 
   5   4   4        0.11        0.00      1.26 o 
   6   4   4        0.10        0.48      1.45 o 
   7   4   4        6.59        8.40      2.51 o 
  -8   5   4        4.74        7.43      1.50 o 
  -7   5   4        1.72        0.56      1.00 o 
  -6   5   4        4.61        3.97      0.93 o 
  -5   5   4        9.32        5.59      0.76 o 
  -4   5   4      180.24      183.13      2.63 o 
  -3   5   4       19.54       20.26      0.99 o 
  -2   5   4      102.10      112.40      1.52 o 
  -1   5   4        0.06       -0.07      0.27 o 
   0   5   4       64.40       55.64      1.03 o 
   1   5   4       27.66       22.99      1.08 o 
   2   5   4       46.40       46.30      1.67 o 
   3   5   4       15.99       16.23      1.40 o 
   4   5   4        0.59        0.68      1.16 o 
   5   5   4       13.27       13.71      2.41 o 
   6   5   4        1.61        2.51      1.83 o 
   7   5   4        0.02        2.51      1.93 o 
  -8   6   4        0.05        0.53      1.18 o 
  -7   6   4        0.01        1.62      1.05 o 
  -6   6   4       14.76       13.17      1.40 o 
  -5   6   4       32.44       35.84      1.48 o 
  -4   6   4        4.23        4.01      0.55 o 
  -3   6   4       42.59       46.75      1.10 o 
  -2   6   4       89.59       92.72      1.48 o 
  -1   6   4        1.94        2.30      0.39 o 
   0   6   4       43.61       47.01      1.06 o 
   1   6   4        1.27        0.38      0.55 o 
   2   6   4       35.23       34.60      2.08 o 
   3   6   4        1.58        0.60      0.61 o 
   4   6   4        1.63        2.41      1.45 o 
   5   6   4        5.90        8.40      2.12 o 
   6   6   4        7.26        9.85      2.32 o 
  -8   7   4        2.76        6.55      1.53 o 
  -7   7   4        0.56        1.24      1.12 o 
  -6   7   4       41.59       38.82      2.60 o 
  -5   7   4      162.74      152.56      3.13 o 
  -4   7   4       15.94       12.02      1.09 o 
  -3   7   4       45.69       44.59      1.31 o 
  -2   7   4      253.95      255.26      3.47 o 
  -1   7   4        3.69        2.73      0.65 o 
   0   7   4        5.66        7.70      0.51 o 
   1   7   4        1.88        1.05      0.52 o 
   2   7   4        1.63        0.67      0.84 o 
   3   7   4       47.99       47.60      1.83 o 
   4   7   4       15.85       15.16      2.41 o 
   5   7   4        0.37       -0.68      1.45 o 
   6   7   4        7.13        9.08      2.32 o 
  -8   8   4        0.15       -1.14      1.14 o 
  -7   8   4        3.05        1.30      1.14 o 
  -6   8   4       10.04        8.54      1.31 o 
  -5   8   4        2.19        1.58      0.81 o 
  -4   8   4      209.84      205.18      4.03 o 
  -3   8   4       64.16       60.18      2.59 o 
  -2   8   4        3.77        4.73      0.53 o 
  -1   8   4        6.71        8.31      0.56 o 
   0   8   4       19.38       17.62      0.72 o 
   1   8   4        0.07       -0.06      0.52 o 
   2   8   4       13.24       13.84      1.30 o 
   3   8   4       17.98       21.86      1.74 o 
   4   8   4       18.12       14.97      2.41 o 
   5   8   4        7.40        7.05      2.12 o 
   6   8   4        0.80       -0.39      1.74 o 
  -8   9   4        0.28       -0.53      1.23 o 
  -7   9   4        2.31        2.09      1.19 o 
  -6   9   4        4.25        2.58      1.17 o 
  -5   9   4        0.03       -0.74      0.74 o 
  -4   9   4      141.30      141.92      3.21 o 
  -3   9   4      104.04       97.40      3.98 o 
  -2   9   4       28.72       31.37      1.12 o 
  -1   9   4       63.96       60.44      1.33 o 
   0   9   4        8.65        9.26      0.60 o 
   1   9   4        7.26        8.46      0.77 o 
   2   9   4        2.97        1.95      0.76 o 
   3   9   4        5.45        7.42      1.23 o 
   4   9   4       25.35       27.52      2.99 o 
   5   9   4        2.10        0.10      1.45 o 
   6   9   4        0.01        0.48      1.64 o 
  -8  10   4        9.76       13.23      2.99 o 
  -7  10   4        0.03       -0.60      1.05 o 
  -6  10   4        2.81        1.87      1.04 o 
  -5  10   4        0.05        0.08      1.25 o 
  -4  10   4       65.01       69.87      2.21 o 
  -3  10   4       20.41       21.83      1.10 o 
  -2  10   4       91.65       89.89      2.37 o 
  -1  10   4        1.09        0.88      0.40 o 
   0  10   4       36.46       31.06      1.09 o 
   1  10   4       57.03       55.44      2.51 o 
   2  10   4        9.64        9.18      2.12 o 
   3  10   4        0.06        0.79      1.02 o 
   4  10   4        5.32        5.21      1.83 o 
   5  10   4        4.40        3.19      1.83 o 
   6  10   4        0.42        0.97      1.83 o 
  -7  11   4        5.59        7.47      2.12 o 
  -6  11   4        0.17       -0.89      0.89 o 
  -5  11   4        0.15       -0.07      0.86 o 
  -4  11   4       26.04       25.04      1.44 o 
  -3  11   4       51.24       54.34      1.68 o 
  -2  11   4       94.13       94.34      2.09 o 
  -1  11   4       15.14       15.02      0.77 o 
   0  11   4       15.21       12.90      0.72 o 
   1  11   4       38.30       36.37      1.60 o 
   2  11   4        0.31        0.94      0.85 o 
   3  11   4        0.14       -0.77      1.35 o 
   4  11   4       14.56       11.39      2.32 o 
   5  11   4        0.00        1.26      1.74 o 
   6  11   4        1.08       -0.97      1.64 o 
  -7  12   4        0.63        0.43      1.23 o 
  -6  12   4        2.45        4.21      1.30 o 
  -5  12   4        6.44        7.33      1.23 o 
  -4  12   4       30.07       27.91      1.70 o 
  -3  12   4       56.73       55.26      1.73 o 
  -2  12   4       81.97       77.35      2.04 o 
  -1  12   4        8.11        6.20      0.61 o 
   0  12   4       10.26        8.78      0.66 o 
   1  12   4        6.73        3.54      0.75 o 
   2  12   4       17.58       18.53      1.55 o 
   3  12   4       27.39       21.63      2.70 o 
   4  12   4       17.30        8.21      2.12 o 
   5  12   4        2.21        1.16      1.74 o 
  -7  13   4        0.97       -0.47      1.73 o 
  -6  13   4        0.09       -0.85      1.00 o 
  -5  13   4        3.42        4.15      1.11 o 
  -4  13   4       11.08        9.78      1.28 o 
  -3  13   4       14.12       16.18      1.18 o 
  -2  13   4        1.25        1.38      0.82 o 
  -1  13   4        3.05        2.84      0.61 o 
   0  13   4        5.86        5.23      0.61 o 
   1  13   4       11.18       10.89      1.05 o 
   2  13   4       21.51       14.29      2.32 o 
   3  13   4        1.36        1.64      1.54 o 
   4  13   4       21.29       18.64      2.80 o 
   5  13   4        1.62       -0.29      1.64 o 
  -6  14   4        1.21        1.01      1.13 o 
  -5  14   4        2.66        3.06      1.14 o 
  -4  14   4        0.81       -0.06      0.99 o 
  -3  14   4       15.26       13.95      1.69 o 
  -2  14   4        1.45        1.89      0.76 o 
  -1  14   4       12.97       13.52      0.92 o 
   0  14   4        6.93        8.41      1.02 o 
   1  14   4       12.03       11.32      1.17 o 
   2  14   4       10.66        9.46      2.03 o 
   3  14   4        0.53        1.45      1.35 o 
   4  14   4        1.52       -0.87      1.54 o 
   5  14   4        2.15        3.19      2.12 o 
  -6  15   4        2.21        0.55      1.92 o 
  -5  15   4        2.84        4.98      1.25 o 
  -4  15   4        4.15        5.77      1.21 o 
  -3  15   4       10.13       10.78      1.39 o 
  -2  15   4        0.00        0.06      1.24 o 
  -1  15   4        0.86        0.91      0.70 o 
   0  15   4       29.74       31.81      1.66 o 
   1  15   4        4.54        3.23      1.47 o 
   2  15   4        2.90        2.90      1.64 o 
   3  15   4        0.00        1.26      1.54 o 
   4  15   4        0.62        1.54      1.74 o 
  -6  16   4        2.68        1.99      1.27 o 
  -5  16   4        2.61        3.99      1.33 o 
  -4  16   4        1.57        2.19      1.03 o 
  -3  16   4        4.50        3.62      0.94 o 
  -2  16   4        7.28        8.55      1.37 o 
  -1  16   4        2.90        4.93      1.79 o 
   0  16   4        4.79        2.75      1.15 o 
   1  16   4       10.03       10.32      1.39 o 
   2  16   4        0.08        0.10      1.35 o 
   3  16   4        0.01       -1.35      1.35 o 
   4  16   4        1.72        3.67      2.03 o 
  -5  17   4        1.76        2.19      1.24 o 
  -4  17   4        0.02        0.14      0.98 o 
  -3  17   4        0.08       -0.20      0.81 o 
  -2  17   4        2.14        2.06      0.88 o 
  -1  17   4       17.48       19.49      1.87 o 
   0  17   4        0.49       -0.42      1.02 o 
   1  17   4        5.79        4.78      1.15 o 
   2  17   4        0.10       -1.45      1.45 o 
   3  17   4        0.45        2.61      1.93 o 
  -5  18   4        1.64        1.52      1.23 o 
  -4  18   4        0.37        2.76      1.19 o 
  -3  18   4        1.56        2.11      0.93 o 
  -2  18   4        0.50        0.64      0.90 o 
  -1  18   4        2.57        2.04      1.16 o 
   0  18   4        0.21        0.75      1.11 o 
   1  18   4        0.59        0.48      1.35 o 
   2  18   4        0.09       -1.14      1.14 o 
   3  18   4        0.20        0.48      1.74 o 
  -4  19   4        0.00       -0.34      1.09 o 
  -3  19   4        0.68        0.81      0.93 o 
  -2  19   4        2.79        4.43      2.61 o 
  -1  19   4        1.22        0.91      1.12 o 
   0  19   4        1.20        0.97      1.15 o 
   1  19   4        0.31       -0.28      1.74 o 
   2  19   4        0.00        0.61      1.28 o 
  -3  20   4        0.06        1.15      1.88 o 
  -2  20   4        1.75        3.53      1.45 o 
  -1  20   4        1.11        1.41      1.21 o 
   0  20   4        1.58        1.41      1.29 o 
   1  20   4        6.14        8.79      2.61 o 
  -1  21   4        0.41        1.12      1.74 o 
   0  21   4        0.18        1.09      1.79 o 
  -7   1   5        7.85       11.55      1.71 o 
  -6   1   5        3.44        2.98      0.87 o 
  -5   1   5       73.99       66.33      2.08 o 
  -4   1   5       90.84       86.68      2.34 o 
  -3   1   5       16.97       14.09      1.10 o 
  -2   1   5       70.91       71.74      2.01 o 
  -1   1   5       12.84       13.28      1.60 o 
   0   1   5        6.42        6.70      1.15 o 
   1   1   5       21.35       20.71      1.64 o 
   2   1   5        2.13        3.19      1.02 o 
   3   1   5       17.53       17.25      1.57 o 
   4   1   5        9.11        9.99      2.94 o 
   5   1   5        0.00        0.48      1.09 o 
   6   1   5        0.01        0.00      1.64 o 
  -8   2   5        0.02        0.63      1.40 o 
  -7   2   5        0.21       -1.02      1.02 o 
  -6   2   5        2.07        3.85      1.35 o 
  -5   2   5        8.14        5.87      1.16 o 
  -4   2   5        2.69        0.99      0.75 o 
  -3   2   5      104.91      103.03      2.49 o 
  -2   2   5       11.62       10.36      0.96 o 
  -1   2   5       67.07       68.02      2.77 o 
   0   2   5       79.43       78.29      2.94 o 
   1   2   5       27.40       27.38      1.81 o 
   2   2   5        4.92        4.86      1.09 o 
   3   2   5        5.36        4.60      1.26 o 
   4   2   5        1.97        1.72      1.06 o 
   5   2   5        0.76        0.56      1.09 o 
   6   2   5        2.85        2.99      1.93 o 
  -8   3   5        8.24       11.96      1.98 o 
  -7   3   5        3.39        6.24      1.47 o 
  -6   3   5        5.29        4.82      1.33 o 
  -5   3   5       72.73       66.54      2.08 o 
  -4   3   5       25.38       25.67      1.44 o 
  -3   3   5       15.71       18.20      1.17 o 
  -2   3   5       92.31       90.73      3.19 o 
  -1   3   5      152.05      148.15      3.55 o 
   0   3   5       39.24       40.75      2.11 o 
   1   3   5        5.46        5.21      1.12 o 
   2   3   5        1.13        1.07      1.11 o 
   3   3   5       13.08       13.88      1.50 o 
   4   3   5       10.35       10.05      1.47 o 
   5   3   5        1.08       -0.58      1.45 o 
   6   3   5        1.17       -1.06      1.64 o 
  -8   4   5        0.97        2.83      1.53 o 
  -7   4   5        1.56        3.12      2.27 o 
  -6   4   5        2.39        3.19      1.23 o 
  -5   4   5       40.09       34.00      1.59 o 
  -4   4   5        1.41        2.84      0.81 o 
  -3   4   5       51.59       52.58      2.55 o 
  -2   4   5       46.74       48.31      2.83 o 
  -1   4   5       22.17       23.43      1.45 o 
   0   4   5       47.75       50.13      2.17 o 
   1   4   5        8.12        7.39      1.19 o 
   2   4   5        3.25        2.89      0.99 o 
   3   4   5        0.02        0.72      0.92 o 
   4   4   5        1.02        1.33      1.02 o 
   5   4   5        0.02       -0.58      1.54 o 
   6   4   5        0.78        0.68      1.83 o 
  -8   5   5        0.01       -0.75      1.40 o 
  -7   5   5        1.84        0.01      1.98 o 
  -6   5   5       10.64       13.18      3.62 o 
  -5   5   5        6.68        5.92      1.40 o 
  -4   5   5      144.30      137.98      3.40 o 
  -3   5   5        1.29        2.18      0.91 o 
  -2   5   5       75.95       70.34      2.37 o 
  -1   5   5        7.91        7.72      1.05 o 
   0   5   5        5.57        5.99      0.97 o 
   1   5   5        1.45        1.51      0.92 o 
   2   5   5        0.20        0.77      0.89 o 
   3   5   5        4.84        7.32      2.17 o 
   4   5   5        1.62       -0.29      1.35 o 
   5   5   5        0.41        3.48      1.83 o 
   6   5   5        0.73       -0.19      1.83 o 
  -8   6   5        0.04       -0.87      1.32 o 
  -7   6   5       14.35       16.83      4.39 o 
  -6   6   5        2.02        2.26      0.98 o 
  -5   6   5       29.26       26.87      1.67 o 
  -4   6   5      112.95      115.92      3.50 o 
  -3   6   5       13.56       13.22      1.00 o 
  -2   6   5       41.64       43.71      1.52 o 
  -1   6   5       83.23       81.16      2.06 o 
   0   6   5       39.80       43.85      1.82 o 
   1   6   5       12.67       11.11      1.33 o 
   2   6   5        5.54        6.32      1.50 o 
   3   6   5        0.01       -0.81      0.81 o 
   4   6   5       12.49       16.32      2.61 o 
   5   6   5        0.50        0.29      1.64 o 
   6   6   5        1.11        2.90      2.03 o 
  -8   7   5        0.54        0.33      1.41 o 
  -7   7   5        3.55        4.86      1.28 o 
  -6   7   5        0.19        0.83      0.92 o 
  -5   7   5        0.07       -0.59      0.85 o 
  -4   7   5        4.58        4.15      1.68 o 
  -3   7   5        2.37        2.92      0.76 o 
  -2   7   5       17.96       20.37      1.13 o 
  -1   7   5       56.50       56.39      1.74 o 
   0   7   5        7.57        7.82      1.03 o 
   1   7   5        5.67        5.75      1.16 o 
   2   7   5       18.57       17.85      2.85 o 
   3   7   5        2.82        2.94      1.09 o 
   4   7   5        0.25       -0.10      1.35 o 
   5   7   5        0.03       -0.77      1.64 o 
  -7   8   5        0.43        1.25      1.32 o 
  -6   8   5        3.37        1.67      1.06 o 
  -5   8   5        0.00       -0.14      0.77 o 
  -4   8   5        6.89        8.67      1.15 o 
  -3   8   5       65.76       65.74      1.95 o 
  -2   8   5       44.89       43.80      1.57 o 
  -1   8   5      112.35      101.57      2.44 o 
   0   8   5       12.89       12.57      0.97 o 
   1   8   5        1.57       -0.04      1.35 o 
   2   8   5       16.13       14.02      4.83 o 
   3   8   5        1.04        0.19      1.26 o 
   4   8   5        2.82        3.86      1.83 o 
   5   8   5        1.08        2.03      1.83 o 
  -7   9   5        2.96        2.56      1.22 o 
  -6   9   5        0.77       -0.48      0.95 o 
  -5   9   5        0.96        2.89      1.00 o 
  -4   9   5       10.00        9.55      1.23 o 
  -3   9   5        6.28        4.56      1.29 o 
  -2   9   5       98.29      101.10      2.44 o 
  -1   9   5       60.51       58.94      2.54 o 
   0   9   5        6.17        4.80      0.78 o 
   1   9   5        4.78        6.90      2.37 o 
   2   9   5        0.26       -0.68      0.89 o 
   3   9   5       15.48       14.39      2.41 o 
   4   9   5        0.04        1.16      1.54 o 
   5   9   5        0.32        2.51      1.93 o 
  -7  10   5        1.18        1.40      1.22 o 
  -6  10   5        1.23        0.85      1.25 o 
  -5  10   5        2.14        1.94      1.06 o 
  -4  10   5       44.29       45.71      2.06 o 
  -3  10   5       12.35       14.08      1.60 o 
  -2  10   5       22.26       21.05      1.17 o 
  -1  10   5        0.56        0.02      0.60 o 
   0  10   5        0.78        0.37      0.61 o 
   1  10   5        0.07       -0.84      0.84 o 
   2  10   5        5.88        9.46      2.12 o 
   3  10   5        7.06        5.41      1.83 o 
   4  10   5       10.58       13.81      2.70 o 
   5  10   5        0.52       -1.35      1.64 o 
  -7  11   5        1.32        1.71      1.23 o 
  -6  11   5        3.88        4.66      1.28 o 
  -5  11   5        2.24        2.66      1.11 o 
  -4  11   5       20.06       21.39      2.38 o 
  -3  11   5       42.38       46.42      2.06 o 
  -2  11   5        5.08        4.91      1.16 o 
  -1  11   5        0.19        0.22      0.65 o 
   0  11   5        3.37        2.73      0.76 o 
   1  11   5        1.49        2.10      1.11 o 
   2  11   5       13.81       12.07      2.32 o 
   3  11   5        2.78       -0.97      1.35 o 
   4  11   5        1.46        1.83      1.64 o 
   5  11   5        3.93        3.77      2.22 o 
  -6  12   5        4.06        4.70      1.24 o 
  -5  12   5        2.14        2.96      1.08 o 
  -4  12   5        8.74        7.55      1.29 o 
  -3  12   5       73.75       85.93      3.53 o 
  -2  12   5        2.56        3.13      1.47 o 
  -1  12   5        7.82        9.76      0.98 o 
   0  12   5        0.75        0.94      0.69 o 
   1  12   5        0.43       -0.77      1.26 o 
   2  12   5        5.02        4.34      1.74 o 
   3  12   5        2.72        2.90      1.83 o 
   4  12   5        0.02       -1.16      1.64 o 
  -6  13   5        0.13       -0.25      1.13 o 
  -5  13   5        3.00        4.87      1.22 o 
  -4  13   5        4.89        4.64      1.25 o 
  -3  13   5        8.02        9.76      1.46 o 
  -2  13   5       12.03       14.91      1.83 o 
  -1  13   5        7.48       10.55      1.05 o 
   0  13   5       19.25       20.24      1.34 o 
   1  13   5        1.44        1.54      1.54 o 
   2  13   5        0.46       -0.48      1.35 o 
   3  13   5        0.05        0.48      1.54 o 
   4  13   5        0.10       -0.68      1.64 o 
  -6  14   5        1.43        0.63      1.20 o 
  -5  14   5        5.13        3.68      1.21 o 
  -4  14   5        1.44        1.49      1.01 o 
  -3  14   5        2.00        2.05      1.03 o 
  -2  14   5        0.14        0.14      0.82 o 
  -1  14   5        0.81        1.24      0.91 o 
   0  14   5        7.51        8.32      1.37 o 
   1  14   5        9.99       11.78      2.22 o 
   2  14   5        0.01        2.80      1.83 o 
   3  14   5        0.30        0.87      1.64 o 
   4  14   5        0.16       -1.45      1.64 o 
  -5  15   5        0.16        0.83      1.09 o 
  -4  15   5        1.74        0.30      1.04 o 
  -3  15   5       17.51       23.97      2.32 o 
  -2  15   5        0.01        1.92      1.16 o 
  -1  15   5        0.07        0.77      0.92 o 
   0  15   5        7.26        8.24      1.43 o 
   1  15   5        0.00        0.58      1.45 o 
   2  15   5        0.42        0.00      1.54 o 
   3  15   5        0.03        0.10      1.74 o 
  -5  16   5        0.21        1.52      1.16 o 
  -4  16   5        0.60        0.26      1.00 o 
  -3  16   5        3.22        4.47      1.33 o 
  -2  16   5        0.24        1.67      1.01 o 
  -1  16   5        3.57        5.41      1.83 o 
   0  16   5        0.18        1.64      1.45 o 
   1  16   5        0.06       -1.45      1.45 o 
   2  16   5        0.07       -0.77      1.64 o 
   3  16   5        0.00       -1.35      1.54 o 
  -4  17   5        0.73        0.56      1.08 o 
  -3  17   5        0.33       -0.58      1.03 o 
  -2  17   5        5.39        5.32      1.27 o 
  -1  17   5        2.07        4.92      1.83 o 
   0  17   5        1.32        1.74      1.54 o 
   1  17   5        1.26       -1.26      1.54 o 
   2  17   5        0.44        1.83      1.83 o 
  -3  18   5        0.46       -0.17      1.04 o 
  -2  18   5        0.07        2.99      1.74 o 
  -1  18   5        0.00        1.64      1.54 o 
   0  18   5        0.05        1.93      1.54 o 
  -2  19   5        0.15        1.54      1.64 o 
  -1  19   5        0.15        1.64      1.64 o 
   0  19   5        0.03        0.97      1.54 o 
  -7   0   6        4.28        2.82      1.50 o 
  -6   0   6        3.59        2.32      1.43 o 
  -5   0   6        0.15       -0.12      1.26 o 
  -4   0   6       86.52       84.51      3.55 o 
  -3   0   6       34.03       35.78      7.53 o 
  -2   0   6       16.39       16.31      1.74 o 
  -1   0   6       36.79       33.12      3.19 o 
   0   0   6      139.97      144.74      6.47 o 
   1   0   6       13.52       11.88      2.22 o 
   2   0   6        2.01        2.51      1.64 o 
   3   0   6        0.02       -0.77      1.35 o 
   4   0   6        1.66        1.45      1.64 o 
   5   0   6        3.28        3.09      1.93 o 
  -7   1   6        0.13       -1.01      1.98 o 
  -6   1   6        0.91        0.00      0.94 o 
  -5   1   6        2.23        0.81      0.90 o 
  -4   1   6       41.40       36.10      1.70 o 
  -3   1   6       16.74       16.43      1.42 o 
  -2   1   6        3.72        4.64      1.13 o 
  -1   1   6       18.15       24.98      2.75 o 
   0   1   6        0.04       -0.10      0.96 o 
   1   1   6        1.65        0.39      0.96 o 
   2   1   6        0.00       -0.32      0.99 o 
   3   1   6        0.66        2.84      1.12 o 
   4   1   6        0.28        0.24      1.16 o 
   5   1   6        0.01       -0.82      1.19 o 
  -7   2   6        4.27        4.84      1.69 o 
  -6   2   6        7.09        6.01      1.12 o 
  -5   2   6        8.25        9.28      1.37 o 
  -4   2   6        0.00       -0.09      0.93 o 
  -3   2   6        5.27        8.53      1.07 o 
  -2   2   6       18.36       18.11      1.47 o 
  -1   2   6       43.22       40.49      3.33 o 
   0   2   6        0.06       -0.74      0.92 o 
   1   2   6        3.32        1.39      1.06 o 
   2   2   6        2.48        1.20      1.06 o 
   3   2   6        0.00       -0.05      0.97 o 
   4   2   6        1.61        1.25      1.30 o 
   5   2   6        0.77       -0.02      1.26 o 
  -7   3   6        7.20       12.28      3.28 o 
  -6   3   6        0.27       -0.67      1.18 o 
  -5   3   6        2.85        2.04      0.91 o 
  -4   3   6       52.50       47.25      1.91 o 
  -3   3   6        8.59        6.41      1.05 o 
  -2   3   6        3.65        1.35      1.84 o 
  -1   3   6        5.38        6.88      1.16 o 
   0   3   6        3.85        3.14      1.15 o 
   1   3   6        6.59        8.18      1.37 o 
   2   3   6        3.60        1.41      1.26 o 
   3   3   6        3.14        4.30      1.74 o 
   4   3   6        0.04       -0.09      1.12 o 
   5   3   6        0.00        1.83      1.83 o 
  -7   4   6        4.29        5.12      1.59 o 
  -6   4   6        1.63        1.78      1.33 o 
  -5   4   6        1.63        1.59      0.89 o 
  -4   4   6        3.06        2.51      0.93 o 
  -3   4   6       40.58       38.84      2.01 o 
  -2   4   6        3.98        4.91      1.11 o 
  -1   4   6       11.54       13.31      1.37 o 
   0   4   6       86.51       89.52      4.34 o 
   1   4   6        2.45        1.99      1.12 o 
   2   4   6        0.53        1.76      1.06 o 
   3   4   6        2.07        2.23      1.54 o 
   4   4   6        1.39        3.91      1.33 o 
   5   4   6        2.08        5.21      2.32 o 
  -7   5   6        0.25        2.62      1.50 o 
  -6   5   6        4.47        2.71      1.43 o 
  -5   5   6        0.01       -0.41      0.97 o 
  -4   5   6        3.20        3.13      1.07 o 
  -3   5   6        9.60        8.57      1.34 o 
  -2   5   6       11.94       15.25      3.19 o 
  -1   5   6       22.60       22.64      1.57 o 
   0   5   6       26.48       26.49      2.01 o 
   1   5   6        2.00        1.47      1.02 o 
   2   5   6        3.48        3.10      1.15 o 
   3   5   6        4.40        4.40      2.03 o 
   4   5   6        0.17        2.03      1.83 o 
   5   5   6        0.35        1.45      1.74 o 
  -7   6   6        3.91        1.06      2.17 o 
  -6   6   6        0.21       -0.53      1.23 o 
  -5   6   6        4.87        6.18      1.63 o 
  -4   6   6        9.91        8.34      1.37 o 
  -3   6   6        6.64        8.99      1.27 o 
  -2   6   6        8.65        7.79      1.23 o 
  -1   6   6       96.52      101.39      3.12 o 
   0   6   6       15.10       13.10      1.79 o 
   1   6   6       22.20       22.56      2.22 o 
   2   6   6        1.91        1.39      1.00 o 
   3   6   6        0.01       -0.45      1.09 o 
   4   6   6        4.10        8.01      2.32 o 
  -7   7   6        0.73       -0.56      1.54 o 
  -6   7   6        0.57       -0.72      1.26 o 
  -5   7   6        2.56        2.27      1.37 o 
  -4   7   6        0.77        0.94      1.03 o 
  -3   7   6        5.64        6.81      1.24 o 
  -2   7   6        3.32        3.03      1.00 o 
  -1   7   6        7.78        5.95      1.11 o 
   0   7   6        1.69        3.05      1.18 o 
   1   7   6        2.59        1.84      1.40 o 
   2   7   6        0.51       -0.32      1.93 o 
   3   7   6        5.20        5.70      2.03 o 
   4   7   6        1.44        0.97      1.83 o 
  -7   8   6        0.03        2.14      1.69 o 
  -6   8   6        3.11        3.72      1.57 o 
  -5   8   6        9.52       11.88      2.08 o 
  -4   8   6        4.88        5.41      1.54 o 
  -3   8   6       18.41       19.05      1.55 o 
  -2   8   6        7.12        6.85      1.46 o 
  -1   8   6        0.82        1.24      0.91 o 
   0   8   6        8.59        8.28      1.20 o 
   1   8   6        3.11        1.83      1.15 o 
   2   8   6        0.05       -0.58      1.06 o 
   3   8   6        3.34        0.77      1.74 o 
   4   8   6        0.55        0.68      1.64 o 
  -6   9   6        2.27        2.16      3.62 o 
  -5   9   6        1.94        2.36      2.61 o 
  -4   9   6        0.50        1.02      1.28 o 
  -3   9   6       92.68       97.30      3.17 o 
  -2   9   6        0.01        0.30      0.92 o 
  -1   9   6        0.47        0.70      0.95 o 
   0   9   6        2.06        3.26      1.02 o 
   1   9   6        0.75        0.83      1.12 o 
   2   9   6        0.16       -1.16      1.16 o 
   3   9   6        2.36       -0.77      1.54 o 
   4   9   6        0.83       -1.26      1.74 o 
  -6  10   6        7.51        9.75      3.28 o 
  -5  10   6        0.01        1.08      3.04 o 
  -4  10   6        9.45        7.60      1.74 o 
  -3  10   6        0.01        1.11      1.37 o 
  -2  10   6        9.18       10.42      1.33 o 
  -1  10   6       13.79       13.01      1.40 o 
   0  10   6       11.42        7.78      1.27 o 
   1  10   6       15.68       20.29      1.98 o 
   2  10   6        0.04        0.00      1.45 o 
   3  10   6        0.06       -0.19      1.64 o 
   4  10   6        0.09       -1.54      1.54 o 
  -6  11   6        1.02        1.06      1.43 o 
  -5  11   6        1.29        3.77      1.57 o 
  -4  11   6        6.15        4.94      1.67 o 
  -3  11   6        0.23        1.66      1.39 o 
  -2  11   6        5.36        3.48      1.12 o 
  -1  11   6        0.88        1.90      1.04 o 
   0  11   6        0.09       -1.02      1.02 o 
   1  11   6        3.40        1.97      1.32 o 
   2  11   6        2.06        3.09      1.83 o 
   3  11   6        0.03        0.00      1.74 o 
  -6  12   6        3.81        6.40      2.12 o 
  -5  12   6        1.49        0.60      1.29 o 
  -4  12   6        0.79       -1.28      1.28 o 
  -3  12   6        1.79        1.57      3.23 o 
  -2  12   6        6.20        6.23      3.33 o 
  -1  12   6        0.00        0.01      0.97 o 
   0  12   6        0.08       -0.68      0.94 o 
   1  12   6        2.00        0.58      1.54 o 
   2  12   6        0.28        1.93      1.93 o 
   3  12   6        0.06        0.68      1.74 o 
  -5  13   6        0.33       -0.07      1.53 o 
  -4  13   6        0.32       -0.81      1.35 o 
  -3  13   6       14.62       15.95      2.15 o 
  -2  13   6        3.73        2.99      1.50 o 
  -1  13   6        0.05        0.07      0.98 o 
   0  13   6        4.89        3.73      1.35 o 
   1  13   6        0.39        2.90      1.83 o 
   2  13   6        0.32        1.74      1.74 o 
   3  13   6        0.19        3.19      2.03 o 
  -5  14   6        0.65        3.32      1.80 o 
  -4  14   6        0.44        1.16      1.50 o 
  -3  14   6        3.38        3.62      1.64 o 
  -2  14   6       12.46       15.08      2.11 o 
  -1  14   6        0.81        1.62      1.54 o 
   0  14   6        0.10       -0.77      1.45 o 
   1  14   6        1.40        0.10      1.64 o 
   2  14   6        0.04       -1.16      1.54 o 
  -4  15   6        0.10        2.40      1.23 o 
  -3  15   6        0.27        1.13      1.25 o 
  -2  15   6       12.55       15.57      1.65 o 
  -1  15   6        0.76        0.51      1.02 o 
   0  15   6        0.60       -0.97      1.54 o 
   1  15   6        0.70        1.26      1.74 o 
   2  15   6        0.93        1.83      1.93 o 
  -3  16   6        0.00        1.90      1.29 o 
  -2  16   6        1.87        1.36      1.13 o 
  -1  16   6        0.22        2.70      1.74 o 
   1  16   6        0.61       -0.29      1.83 o 
  -2  17   6        0.05        0.27      1.15 o 
  -1  17   6        0.02        0.87      1.74 o 
  -6   1   7        0.00        0.61      1.07 o 
  -5   1   7        0.14       -0.21      0.95 o 
  -4   1   7        1.35        0.78      0.96 o 
  -3   1   7        7.99        7.63      1.41 o 
  -2   1   7        0.48        1.26      1.33 o 
  -1   1   7        0.24       -0.14      1.14 o 
   0   1   7        9.11        9.35      3.67 o 
   1   1   7       10.63       12.86      1.78 o 
   2   1   7        0.93        0.61      1.16 o 
   3   1   7        0.42       -1.07      1.19 o 
   4   1   7        0.84       -0.05      1.30 o 
  -6   2   7        0.06       -0.87      1.00 o 
  -5   2   7        1.56        1.31      1.02 o 
  -4   2   7        4.59        4.74      1.56 o 
  -3   2   7       20.71       16.66      1.65 o 
  -2   2   7        3.33        3.81      1.20 o 
  -1   2   7        0.03       -0.44      1.15 o 
   0   2   7       16.07       17.53      5.84 o 
   1   2   7       29.32       37.68      2.52 o 
   2   2   7        1.80        3.43      1.40 o 
   3   2   7        0.15       -0.44      1.15 o 
  -6   3   7        2.10        0.55      1.60 o 
  -5   3   7        1.10       -0.34      1.00 o 
  -4   3   7        0.45        2.21      1.03 o 
  -3   3   7        7.54        9.13      1.78 o 
  -2   3   7       15.18       18.46      2.04 o 
  -1   3   7        0.48        0.65      1.33 o 
   0   3   7       30.98       33.12      2.42 o 
   1   3   7        0.80       -0.65      1.16 o 
   2   3   7        0.30       -0.85      1.12 o 
   3   3   7        0.04        0.85      1.29 o 
  -6   4   7        0.04        1.57      1.59 o 
  -5   4   7        4.20        5.22      1.16 o 
  -4   4   7        0.95        1.31      1.15 o 
  -3   4   7        0.09       -0.99      0.99 o 
  -2   4   7        1.48        2.46      1.17 o 
  -1   4   7        3.21        2.55      1.35 o 
   0   4   7        1.63        0.49      1.09 o 
   1   4   7        3.35        3.60      1.28 o 
   2   4   7        3.62        6.22      1.57 o 
   3   4   7        0.32       -0.82      1.16 o 
  -6   5   7        1.26        1.69      1.57 o 
  -5   5   7        0.71       -0.38      1.15 o 
  -4   5   7        7.21        8.92      1.51 o 
  -3   5   7       15.88       15.92      1.73 o 
  -2   5   7       10.79        9.20      2.66 o 
  -1   5   7        0.55        0.63      1.20 o 
   0   5   7        0.00        0.05      1.26 o 
   1   5   7        3.22        1.27      1.18 o 
   2   5   7        0.46        1.79      1.23 o 
   3   5   7        0.09        1.04      2.12 o 
  -6   6   7        4.70        6.64      1.94 o 
  -5   6   7        2.09       -0.41      1.39 o 
  -4   6   7        0.68        1.28      1.11 o 
  -3   6   7        2.09        0.56      1.23 o 
  -2   6   7        0.06        0.40      1.06 o 
  -1   6   7        6.14        4.88      1.18 o 
   0   6   7        0.26       -0.30      1.79 o 
   1   6   7        8.95        7.24      1.55 o 
   2   6   7        0.08        1.09      1.50 o 
   3   6   7        0.01        1.14      1.33 o 
  -6   7   7        6.00        5.15      1.91 o 
  -5   7   7        0.22        0.57      1.53 o 
  -4   7   7        0.69        1.16      1.17 o 
  -3   7   7       12.09       15.97      1.72 o 
  -2   7   7       24.49       25.20      2.62 o 
  -1   7   7        0.02        1.01      1.03 o 
   0   7   7        8.52        8.89      2.32 o 
   1   7   7        0.01        1.65      1.29 o 
   2   7   7        1.09        2.22      1.39 o 
   3   7   7        0.62       -0.68      1.83 o 
  -6   8   7        0.60        0.95      1.59 o 
  -5   8   7        6.55        7.67      1.94 o 
  -4   8   7        0.16       -1.01      1.98 o 
  -3   8   7        6.48        4.26      1.26 o 
  -2   8   7        4.35        5.52      1.32 o 
  -1   8   7        0.08       -0.44      1.02 o 
   0   8   7        2.35        1.23      1.30 o 
   1   8   7        2.04        1.95      1.39 o 
   2   8   7        5.44        4.43      1.54 o 
   3   8   7        0.01        2.99      1.93 o 
  -5   9   7        0.19        1.04      1.55 o 
  -4   9   7        3.83        4.23      1.80 o 
  -3   9   7        0.89        0.89      1.11 o 
  -2   9   7        1.49        2.60      1.19 o 
  -1   9   7        2.69        1.20      1.09 o 
   0   9   7        0.72       -1.09      1.16 o 
   1   9   7        0.00       -0.29      1.23 o 
   2   9   7        0.33        1.06      1.74 o 
  -5  10   7        0.05       -1.43      1.43 o 
  -4  10   7        0.48       -0.58      2.94 o 
  -3  10   7        0.46        1.04      1.53 o 
  -2  10   7        0.32        1.27      1.10 o 
  -1  10   7        0.46        0.99      1.08 o 
   0  10   7        0.24       -1.19      1.19 o 
   1  10   7        0.25        0.61      1.23 o 
   2  10   7        0.77       -0.58      1.64 o 
  -4  11   7        0.03       -1.49      1.50 o 
  -3  11   7        0.03        0.11      1.79 o 
  -2  11   7        7.84        5.34      1.36 o 
  -1  11   7        0.23       -0.57      1.03 o 
   0  11   7        0.48       -0.99      1.26 o 
   1  11   7        0.87        2.22      1.83 o 
   2  11   7        1.06       -0.97      1.64 o 
  -4  12   7        0.96        2.36      1.79 o 
  -3  12   7        0.00        1.87      1.59 o 
  -2  12   7       13.73       16.72      5.60 o 
  -1  12   7        0.87       -1.09      1.09 o 
   0  12   7        0.81       -1.30      1.32 o 
   1  12   7        0.04       -0.58      1.74 o 
  -3  13   7        0.26        0.24      1.67 o 
  -2  13   7        1.59        1.68      1.63 o 
  -1  13   7        1.16        0.04      1.12 o 
   0  13   7        0.16        0.48      1.83 o 
  -2  14   7        0.62        1.36      1.72 o 
  -1  14   7        0.73       -0.91      1.50 o 
  -5   0   8        1.24        0.62      1.69 o 
  -4   0   8        4.07        3.56      2.08 o 
  -3   0   8        0.86        1.26      2.22 o 
  -2   0   8        0.47       -1.74      1.74 o 
  -1   0   8        4.93        5.02      2.51 o 
   0   0   8        0.05       -1.64      1.64 o 
   1   0   8       14.66       20.37      3.28 o 
   2   0   8        2.49        5.12      2.41 o 
  -5   1   8        0.13        0.87      1.19 o 
  -4   1   8        0.00        1.19      1.31 o 
  -3   1   8        2.52        4.31      2.27 o 
  -2   1   8        0.01        0.00      1.37 o 
  -1   1   8        0.15        0.24      1.36 o 
   0   1   8        0.11        0.05      1.36 o 
   1   1   8        0.16        1.16      1.37 o 
   2   1   8        2.54        3.37      1.46 o 
  -5   2   8        0.33       -0.84      1.12 o 
  -4   2   8        0.08        0.94      1.30 o 
  -3   2   8        0.69        1.03      1.19 o 
  -2   2   8        0.86        1.82      1.50 o 
  -1   2   8        1.49        0.29      1.30 o 
   0   2   8        0.12        0.13      1.36 o 
   1   2   8        0.00       -1.02      1.28 o 
  -5   3   8        0.02       -0.41      1.30 o 
  -4   3   8        0.27        0.63      1.26 o 
  -3   3   8        0.05        0.27      1.28 o 
  -2   3   8        2.02        0.78      1.59 o 
  -1   3   8        0.98        0.97      1.64 o 
   0   3   8        0.14        0.54      1.27 o 
   1   3   8        0.00       -0.24      1.88 o 
  -5   4   8        0.47        0.18      1.38 o 
  -4   4   8        0.59        0.22      1.27 o 
  -3   4   8        0.05        2.31      1.32 o 
  -2   4   8        0.18       -0.55      1.35 o 
  -1   4   8        0.40       -0.26      1.59 o 
   0   4   8        0.13       -1.28      1.28 o 
   1   4   8        6.01        5.22      3.77 o 
  -4   5   8        1.29       -0.12      1.29 o 
  -3   5   8        1.86       -1.24      1.24 o 
  -2   5   8        8.21        7.22      7.63 o 
  -1   5   8        1.06       -0.02      1.33 o 
   0   5   8        0.06        0.16      1.36 o 
   1   5   8        0.08        0.39      1.37 o 
  -4   6   8        0.39       -0.48      1.28 o 
  -3   6   8        0.77        0.39      1.30 o 
  -2   6   8        1.47       -0.02      1.24 o 
  -1   6   8        4.78        1.60      2.27 o 
   0   6   8        0.02       -1.45      1.88 o 
   1   6   8        0.02        1.13      1.40 o 
  -4   7   8        0.01       -0.43      1.37 o 
  -3   7   8        0.40       -0.09      1.25 o 
  -2   7   8        0.06        0.06      1.28 o 
  -1   7   8        0.34       -0.11      1.41 o 
   0   7   8        0.08        0.17      1.40 o 
  -3   8   8        0.00        0.97      1.29 o 
  -2   8   8        1.72        0.78      1.32 o 
  -1   8   8        1.18        3.35      1.55 o 
   0   8   8        0.77        0.55      1.41 o 
  -3   9   8        0.59       -0.20      1.29 o 
  -2   9   8        2.01        1.45      1.35 o 
  -1   9   8        0.76       -1.60      2.03 o 
                                                 
